# Supplementary material for: 4-Chloro-N-(2-chloro­benzo­yl)benzene­sulfonamide
Source: Acta Crystallogr Sect E Struct Rep Online. 2010 May 26;66(Pt 6):o1467. doi: 10.1107/S1600536810019057 (PMC2979439; doi:10.1107/S1600536810019057)
Supplement: Supplementary file 2 [file e-66-o1467-Isup2.hkl]

# 
# h,k,l, Fc-squared, Fo-squared, sigma(Fo-squared) and status flag 
# 
data_I
_shelx_title ' ASE24 P-1' 
_shelx_refln_list_code          4 
_shelx_F_calc_maximum      112.06 
_exptl_crystal_F_000       336.00 
_reflns_d_resolution_high  0.8000 
 
loop_ 
 _symmetry_equiv_pos_as_xyz 
 'x, y, z' 
 '-x, -y, -z' 
 
_cell_length_a     6.3882 
_cell_length_b    10.3110 
_cell_length_c    11.1710 
_cell_angle_alpha  79.010 
_cell_angle_beta   74.470 
_cell_angle_gamma  84.760 
 
_shelx_F_squared_multiplier     1.000 
 
loop_ 
 _refln_index_h 
 _refln_index_k 
 _refln_index_l 
 _refln_F_squared_calc 
 _refln_F_squared_meas 
 _refln_F_squared_sigma 
 _refln_observed_status 
   1   0   0       31.36       33.17      0.51 o 
   2   0   0      104.35      132.66      1.42 o 
   3   0   0      414.04      453.77     17.53 o 
   4   0   0       43.67       51.14      0.97 o 
   5   0   0      142.65      145.95      1.75 o 
   6   0   0      126.79      129.51      4.66 o 
   7   0   0        0.15       -0.15      0.79 o 
  -7   1   0        3.77        4.24      0.90 o 
  -6   1   0      139.23      133.70      1.88 o 
  -5   1   0      259.93      250.93      4.53 o 
  -4   1   0      231.41      226.87      2.10 o 
  -3   1   0      107.84      115.26      2.34 o 
  -2   1   0      600.91      612.97      1.65 o 
  -1   1   0     6865.65     4612.89     33.58 o 
   1   1   0       16.92       27.49      0.95 o 
   2   1   0      833.89      777.49      6.82 o 
   3   1   0     1117.74      901.87     95.87 o 
   4   1   0      146.61      165.36      2.22 o 
   5   1   0       20.12       22.53      1.25 o 
   6   1   0        3.33        4.72      0.84 o 
   7   1   0        2.16        1.99      0.83 o 
  -7   2   0        6.99        5.89      1.29 o 
  -6   2   0      101.80       94.60      1.60 o 
  -5   2   0      280.36      268.35      2.37 o 
  -4   2   0      260.30      250.26      1.60 o 
  -3   2   0       22.94       20.99      0.93 o 
  -2   2   0      462.87      513.39      7.72 o 
  -1   2   0      716.63      817.42      5.02 o 
   0   2   0      316.52      334.19      1.71 o 
   1   2   0     1532.41     1531.10      4.85 o 
   2   2   0      621.00      670.70      3.48 o 
   3   2   0      268.27      259.01      2.57 o 
   4   2   0       11.43       10.02      0.79 o 
   5   2   0       43.04       43.03      1.53 o 
   6   2   0        0.64       -0.27      1.10 o 
   7   2   0        0.20        0.48      1.44 o 
  -7   3   0        0.06        0.30      1.20 o 
  -6   3   0      200.68      194.69      1.86 o 
  -5   3   0       45.22       42.75      1.30 o 
  -4   3   0      381.11      374.34      2.35 o 
  -3   3   0      348.26      315.74      4.62 o 
  -2   3   0        0.80        1.15      0.21 o 
  -1   3   0       59.49       71.70      0.71 o 
   0   3   0       89.01      107.31      1.17 o 
   1   3   0      122.47      120.81      1.38 o 
   2   3   0      565.13      590.61      1.93 o 
   3   3   0      803.70      879.71      5.60 o 
   4   3   0        9.02        8.48      0.81 o 
   5   3   0       39.47       36.63      1.43 o 
   6   3   0       32.04       31.06      1.61 o 
   7   3   0        6.51        7.49      1.62 o 
  -7   4   0        0.24        1.24      1.32 o 
  -6   4   0        2.54        2.10      1.34 o 
  -5   4   0      173.68      171.59      1.94 o 
  -4   4   0       21.01       19.40      0.98 o 
  -3   4   0      427.74      412.37      2.18 o 
  -2   4   0       92.96       99.67      0.86 o 
  -1   4   0      509.20      552.78      2.14 o 
   0   4   0        4.94        4.87      0.40 o 
   1   4   0       64.84       67.96      5.13 o 
   2   4   0        9.15        8.64      0.48 o 
   3   4   0      436.75      439.53     12.07 o 
   4   4   0      105.09      105.85      2.01 o 
   5   4   0        8.53        8.31      1.06 o 
   6   4   0      101.51       97.60      2.40 o 
   7   4   0        8.06        8.33      1.35 o 
  -6   5   0        1.89        3.29      1.35 o 
  -5   5   0        0.71        1.38      1.21 o 
  -4   5   0       28.03       29.61      1.55 o 
  -3   5   0      149.00      147.93      1.03 o 
  -2   5   0       45.23       51.20      0.64 o 
  -1   5   0      113.12       94.99      1.38 o 
   0   5   0      324.29      317.80      9.58 o 
   1   5   0        7.59        8.48      0.64 o 
   2   5   0       98.14       86.35      1.72 o 
   3   5   0      143.44      123.06     20.72 o 
   4   5   0        1.73        4.48      3.04 o 
   5   5   0       11.88       12.22      1.27 o 
   6   5   0      120.96      136.40      2.96 o 
   7   5   0       64.12       62.14      2.41 o 
  -6   6   0        6.57        3.60      1.41 o 
  -5   6   0        6.33        4.49      1.37 o 
  -4   6   0       27.39       30.08      1.73 o 
  -3   6   0      118.57      122.47      1.60 o 
  -2   6   0        2.68        0.67      0.34 o 
  -1   6   0       41.85       39.95      0.81 o 
   0   6   0      155.76      157.10      2.42 o 
   1   6   0      131.64      127.26      4.09 o 
   2   6   0     1836.39     1570.86    175.36 o 
   3   6   0      104.05      105.60      1.90 o 
   4   6   0       39.34       32.10      7.01 o 
   5   6   0      230.41      246.23      3.62 o 
   6   6   0       17.22       16.26      1.58 o 
  -6   7   0       10.20       10.48      1.79 o 
  -5   7   0        0.52       -0.34      1.35 o 
  -4   7   0        7.06        6.03      0.87 o 
  -3   7   0       16.90       16.55      1.24 o 
  -2   7   0       70.10       79.80      1.26 o 
  -1   7   0       13.42       14.79      1.16 o 
   0   7   0      634.03      650.49     17.74 o 
   1   7   0     1185.32     1170.55     26.65 o 
   2   7   0      268.47      244.63      2.97 o 
   3   7   0        0.81        0.79      0.94 o 
   4   7   0       48.98       46.64      1.16 o 
   5   7   0        0.37        0.36      1.23 o 
   6   7   0        0.29        1.53      1.26 o 
  -5   8   0        0.47       -0.05      1.35 o 
  -4   8   0       85.42       83.59      1.74 o 
  -3   8   0       37.71       32.53      1.58 o 
  -2   8   0       23.15       21.62      0.90 o 
  -1   8   0      229.61      241.07      3.23 o 
   0   8   0       24.52       25.99      1.53 o 
   1   8   0      361.36      359.61      3.81 o 
   2   8   0      287.18      264.36      3.31 o 
   3   8   0      200.37      190.02      2.93 o 
   4   8   0        1.99        2.66      0.98 o 
   5   8   0        6.66        4.97      1.30 o 
   6   8   0        0.90        0.79      1.26 o 
  -5   9   0        2.17        1.65      1.56 o 
  -4   9   0       95.29       90.10      7.26 o 
  -3   9   0        3.15        2.92      0.92 o 
  -2   9   0      162.43      169.39     12.50 o 
  -1   9   0       13.24       14.64      1.53 o 
   0   9   0       39.25       43.09      1.90 o 
   1   9   0       89.39       88.20      2.38 o 
   2   9   0      364.35      368.28      4.15 o 
   3   9   0       42.30       42.67      1.77 o 
   4   9   0        4.62        5.26      1.09 o 
   5   9   0        7.88        6.22      1.45 o 
  -4  10   0        9.54       10.15      1.77 o 
  -3  10   0       86.96       94.33      2.93 o 
  -2  10   0        0.23        1.19      1.29 o 
  -1  10   0        0.01        0.46      1.25 o 
   0  10   0       16.00       18.75      1.70 o 
   1  10   0      222.03      196.32      3.23 o 
   2  10   0       12.55       13.06      1.45 o 
   3  10   0        3.18        1.65      1.31 o 
   4  10   0       55.73       55.86      2.05 o 
  -3  11   0       44.14       60.01      2.65 o 
  -2  11   0        3.11        3.82      1.35 o 
  -1  11   0        6.67        5.34      1.29 o 
   0  11   0        3.81        1.62      1.27 o 
   1  11   0        6.43        4.79      1.35 o 
   2  11   0        1.16       -0.22      1.47 o 
   3  11   0        0.84       -0.20      1.34 o 
   4  11   0        2.13        2.33      1.20 o 
  -2  12   0       16.66       16.35      1.68 o 
  -1  12   0       19.26       18.29      1.78 o 
   0  12   0        6.31        5.74      1.31 o 
   1  12   0        0.52        0.39      1.32 o 
   2  12   0        1.90        1.23      1.44 o 
  -2 -12   1        7.56        9.23      1.48 o 
  -1 -12   1       12.12       14.44      1.52 o 
   0 -12   1        0.67       -0.25      1.32 o 
   1 -12   1        1.49        0.66      1.52 o 
  -3 -11   1       15.16       14.00      1.58 o 
  -2 -11   1        0.90        1.31      1.41 o 
  -1 -11   1        3.49        3.15      1.52 o 
   0 -11   1       17.70       16.87      1.50 o 
   1 -11   1        0.80       -0.49      1.32 o 
   2 -11   1        1.45        0.91      1.22 o 
   3 -11   1        6.36        9.23      1.66 o 
  -4 -10   1        1.42        1.73      1.58 o 
  -3 -10   1        1.35        2.96      1.17 o 
  -2 -10   1        5.82        7.73      1.56 o 
  -1 -10   1      136.46      134.68      2.85 o 
   0 -10   1      163.03      158.02      3.05 o 
   1 -10   1        6.05        4.53      1.33 o 
   2 -10   1       44.36       45.26      2.87 o 
   3 -10   1      111.13      112.41      2.70 o 
   4 -10   1       22.41       21.20      1.24 o 
  -5  -9   1        2.96        2.99      1.08 o 
  -4  -9   1       42.14       42.11      1.98 o 
  -3  -9   1        0.05        0.47      1.13 o 
  -2  -9   1      111.89      109.31      2.49 o 
  -1  -9   1      196.10      201.70      3.23 o 
   0  -9   1        0.05       -0.88      1.26 o 
   1  -9   1       20.82       16.00      1.31 o 
   2  -9   1      427.22      415.85     19.76 o 
   3  -9   1        0.90       -0.07      0.79 o 
   4  -9   1       37.37       42.44      1.52 o 
   5  -9   1        0.50        0.25      1.58 o 
  -5  -8   1       10.67        9.49      1.46 o 
  -4  -8   1       42.77       39.45      1.71 o 
  -3  -8   1       61.66       56.70      1.78 o 
  -2  -8   1        1.19        0.71      1.14 o 
  -1  -8   1       35.41       36.16      1.71 o 
   0  -8   1       14.47       14.18      1.22 o 
   1  -8   1      145.51      139.40      2.42 o 
   2  -8   1       17.90       19.57      0.85 o 
   3  -8   1       40.29       43.99      2.43 o 
   4  -8   1        3.85        3.60      0.90 o 
   5  -8   1       25.52       23.86      1.84 o 
  -6  -7   1       40.01       42.82      2.09 o 
  -5  -7   1        2.15        1.10      1.06 o 
  -4  -7   1       95.47       96.85      2.93 o 
  -3  -7   1       99.83       97.35      1.97 o 
  -2  -7   1      150.85      141.27      2.40 o 
  -1  -7   1       14.33       11.04      1.17 o 
   0  -7   1      117.17      112.77      2.05 o 
   1  -7   1       37.04       37.48      1.40 o 
   2  -7   1        1.19        1.64      0.70 o 
   3  -7   1      139.35      143.60      2.47 o 
   4  -7   1       31.64       30.16      3.27 o 
   5  -7   1      196.34      201.18      3.87 o 
   6  -7   1        4.69        2.96      1.64 o 
  -6  -6   1        2.29        3.48      1.31 o 
  -5  -6   1       46.39       38.92      1.66 o 
  -4  -6   1      239.64      225.27      8.06 o 
  -3  -6   1      223.48      215.69      2.70 o 
  -2  -6   1      310.86      247.41     42.72 o 
  -1  -6   1      266.06      266.12      2.83 o 
   0  -6   1      126.24      126.58      1.13 o 
   1  -6   1       37.97       30.71      1.15 o 
   2  -6   1       52.15       58.23      1.04 o 
   3  -6   1       50.06       54.07      2.17 o 
   4  -6   1       87.58       86.10      4.61 o 
   5  -6   1      147.51      143.10      3.10 o 
   6  -6   1        4.87        6.05      1.51 o 
  -6  -5   1       53.60       54.75      2.00 o 
  -5  -5   1       37.53       35.13      1.63 o 
  -4  -5   1        0.01        0.15      0.50 o 
  -3  -5   1        5.99        5.21      0.81 o 
  -2  -5   1       28.54       26.60      0.70 o 
  -1  -5   1     2883.24     2766.19      7.91 o 
   0  -5   1       41.12       49.05      0.66 o 
   1  -5   1      308.94      379.51      9.30 o 
   2  -5   1        4.44        2.78      0.32 o 
   3  -5   1        0.43       -0.04      0.43 o 
   4  -5   1      182.12      168.14      5.12 o 
   5  -5   1      119.42      108.24      2.60 o 
   6  -5   1        5.05        4.84      1.37 o 
   7  -5   1       11.31        9.40      1.75 o 
  -7  -4   1       10.48       13.71      1.67 o 
  -6  -4   1       81.23       76.05      2.07 o 
  -5  -4   1       55.35       55.92      1.77 o 
  -4  -4   1       46.79       49.92      1.48 o 
  -3  -4   1       88.30       96.27      8.50 o 
  -2  -4   1      355.77      328.21      7.32 o 
  -1  -4   1     1557.48     1595.97      5.40 o 
   0  -4   1      119.82      149.85      1.39 o 
   1  -4   1     1288.10     1371.07     31.88 o 
   2  -4   1      793.46      823.15      3.54 o 
   3  -4   1       83.68       91.90      2.07 o 
   4  -4   1      193.91      174.80      2.78 o 
   5  -4   1      157.45      159.45      3.41 o 
   6  -4   1        3.71        2.52      0.81 o 
   7  -4   1       28.28       32.37      3.59 o 
  -7  -3   1       78.94       88.08      2.76 o 
  -6  -3   1        1.04        1.35      0.83 o 
  -5  -3   1      110.82      103.37      2.11 o 
  -4  -3   1        2.34        1.96      0.68 o 
  -3  -3   1       90.80      114.88      5.55 o 
  -2  -3   1      411.52      442.75      1.94 o 
  -1  -3   1     1435.34     1467.14      4.54 o 
   0  -3   1     2809.25     2611.52     24.17 o 
   1  -3   1      658.59      715.49      3.12 o 
   2  -3   1       47.00       63.77      0.56 o 
   3  -3   1      295.64      341.69      1.91 o 
   4  -3   1     1146.69     1180.26      4.19 o 
   5  -3   1        0.43        1.23      0.56 o 
   6  -3   1       18.23       17.29      1.04 o 
   7  -3   1       37.62       37.53      1.35 o 
  -7  -2   1       18.12       18.31      1.53 o 
  -6  -2   1        8.70        8.99      1.23 o 
  -5  -2   1      185.01      178.01      2.75 o 
  -4  -2   1       10.86        7.94      0.88 o 
  -3  -2   1      399.10      403.50      3.13 o 
  -2  -2   1      126.58      131.95      9.18 o 
  -1  -2   1      546.05      552.30      2.38 o 
   0  -2   1      351.73      419.75      1.98 o 
   1  -2   1      254.08      271.28      3.91 o 
   2  -2   1       88.53       62.72      0.50 o 
   3  -2   1     1674.75     1583.05      9.35 o 
   4  -2   1      268.02      266.76      2.65 o 
   5  -2   1       41.07       39.86      0.96 o 
   6  -2   1        0.15       -0.04      0.59 o 
   7  -2   1        0.46        1.40      1.01 o 
  -7  -1   1        2.29        1.82      1.17 o 
  -6  -1   1       40.35       40.04      1.22 o 
  -5  -1   1       64.19       63.49      3.23 o 
  -4  -1   1      492.57      532.12      2.83 o 
  -3  -1   1       15.13       16.35      0.45 o 
  -2  -1   1      384.31      367.14      5.68 o 
  -1  -1   1     1369.82     1394.70      3.19 o 
   0  -1   1       18.77       31.78      0.46 o 
   1  -1   1     2224.87     2167.45      6.74 o 
   2  -1   1      335.32      344.88      2.35 o 
   3  -1   1      350.41      382.54      9.01 o 
   4  -1   1        2.41        2.67      0.45 o 
   5  -1   1      156.76      150.32      1.45 o 
   6  -1   1       13.18       12.70      0.92 o 
   7  -1   1        7.59        8.25      1.04 o 
  -7   0   1        2.99        2.51      1.25 o 
  -6   0   1        0.04       -0.28      0.80 o 
  -5   0   1       29.30       32.53      1.02 o 
  -4   0   1      509.55      517.77      6.56 o 
  -3   0   1      458.52      465.28      3.59 o 
  -2   0   1      723.06      762.26      5.08 o 
  -1   0   1       94.86       94.18      1.57 o 
   1   0   1     2229.62     2125.26      1.86 o 
   2   0   1       45.83       64.67      0.71 o 
   3   0   1       13.01        9.25      0.49 o 
   4   0   1      376.63      419.91      3.45 o 
   5   0   1      141.42      137.91      2.43 o 
   6   0   1      203.87      228.53     14.22 o 
   7   0   1       36.93       36.89      1.28 o 
  -7   1   1       22.67       19.10      1.58 o 
  -6   1   1       15.55       13.90      0.90 o 
  -5   1   1       82.52       80.42      1.75 o 
  -4   1   1      122.50      124.79      5.67 o 
  -3   1   1      339.98      342.27      8.32 o 
  -2   1   1       21.46       33.46      1.02 o 
  -1   1   1     3988.54     3285.68     86.53 o 
   0   1   1       37.64       45.62      0.52 o 
   1   1   1      766.89      789.76      4.90 o 
   2   1   1      334.04      398.22      2.33 o 
   3   1   1        0.09        0.27      0.49 o 
   4   1   1       86.02       73.97      1.55 o 
   5   1   1       30.97       33.81      1.44 o 
   6   1   1      273.72      273.23      3.70 o 
   7   1   1       30.21       27.12      1.20 o 
  -7   2   1       28.96       25.16      1.61 o 
  -6   2   1       53.53       56.73      1.44 o 
  -5   2   1      109.38      107.92      2.02 o 
  -4   2   1      290.05      288.48      1.75 o 
  -3   2   1       33.40       29.98      0.68 o 
  -2   2   1       54.22       57.53      0.80 o 
  -1   2   1    10290.63     7411.05    494.88 o 
   0   2   1       76.98       82.36      0.78 o 
   1   2   1     1019.87     1072.13      3.16 o 
   2   2   1      141.00      140.35      1.08 o 
   3   2   1      210.96      220.71     19.53 o 
   4   2   1       18.48       13.70      0.84 o 
   5   2   1       52.16       55.40      1.71 o 
   6   2   1      178.85      192.38      3.22 o 
   7   2   1       36.87       31.63      1.26 o 
  -7   3   1       21.58       22.61      1.54 o 
  -6   3   1       70.61       68.62      2.75 o 
  -5   3   1      414.08      409.27      2.55 o 
  -4   3   1        0.14        0.77      0.51 o 
  -3   3   1       17.17       13.44      0.47 o 
  -2   3   1      810.51      827.76      2.76 o 
  -1   3   1       37.32       44.52      2.39 o 
   0   3   1     1148.17     1139.76      3.32 o 
   1   3   1     3995.71     3765.52      4.74 o 
   2   3   1      650.17      664.75      4.08 o 
   3   3   1      786.76      800.63      8.09 o 
   4   3   1      152.18      145.55      1.96 o 
   5   3   1        0.09       -0.48      0.83 o 
   6   3   1        0.80       -0.53      1.20 o 
   7   3   1       21.48       21.72      1.68 o 
  -7   4   1        6.99       10.76      1.64 o 
  -6   4   1       29.53       28.56      1.62 o 
  -5   4   1       69.97       69.46      1.63 o 
  -4   4   1      114.11      117.13      1.53 o 
  -3   4   1      398.14      432.47     20.98 o 
  -2   4   1      275.27      285.87      5.03 o 
  -1   4   1      846.83      944.76     20.96 o 
   0   4   1     2073.47     2019.43     31.78 o 
   1   4   1      342.35      337.19      1.64 o 
   2   4   1      508.40      547.60     12.49 o 
   3   4   1        0.21        0.94      0.34 o 
   4   4   1        2.85        3.95      0.84 o 
   5   4   1       94.52       91.21      2.16 o 
   6   4   1        6.43        4.36      1.29 o 
   7   4   1        7.07        6.45      1.27 o 
  -6   5   1       24.66       25.73      1.77 o 
  -5   5   1       31.33       25.20      1.83 o 
  -4   5   1      121.74      126.96      3.03 o 
  -3   5   1       17.55       20.57      0.58 o 
  -2   5   1       51.27       61.95      0.72 o 
  -1   5   1      541.18      613.83      3.82 o 
   0   5   1        0.74        0.56      0.32 o 
   1   5   1      345.16      373.68      6.30 o 
   2   5   1      551.35      624.00     19.66 o 
   3   5   1     1053.81      961.99      4.54 o 
   4   5   1       81.82       80.58      1.88 o 
   5   5   1      110.56      108.80      2.40 o 
   6   5   1       14.63       18.11      1.55 o 
   7   5   1        6.78        6.89      1.46 o 
  -6   6   1       17.13       17.84      1.68 o 
  -5   6   1        9.99        6.62      1.34 o 
  -4   6   1       67.34       74.18      2.29 o 
  -3   6   1       91.03       90.89      1.52 o 
  -2   6   1       63.03       56.14      0.76 o 
  -1   6   1       95.39       87.50      0.82 o 
   0   6   1        3.86        3.76      0.43 o 
   1   6   1       54.93       52.98      1.06 o 
   2   6   1      726.16      758.80     48.10 o 
   3   6   1       87.41       78.14      1.64 o 
   4   6   1        6.44        5.56      1.25 o 
   5   6   1      117.10      129.41      2.72 o 
   6   6   1      187.06      184.93      3.44 o 
   7   6   1        0.35        2.63      1.24 o 
  -6   7   1        1.26        0.38      1.47 o 
  -5   7   1        2.89        0.61      1.44 o 
  -4   7   1        0.12        0.36      1.22 o 
  -3   7   1      331.50      325.81      2.59 o 
  -2   7   1      205.34      195.72      2.33 o 
  -1   7   1      101.19      102.63      0.97 o 
   0   7   1       22.19       23.36      0.71 o 
   1   7   1       19.65       22.58      0.99 o 
   2   7   1      135.78      142.11      2.56 o 
   3   7   1       66.26       58.96      1.57 o 
   4   7   1        4.22        4.75      0.72 o 
   5   7   1       46.32       44.52      1.92 o 
   6   7   1       40.22       40.47      2.02 o 
  -5   8   1        4.72        1.99      1.48 o 
  -4   8   1       19.68       21.92      1.74 o 
  -3   8   1      331.11      308.63      3.32 o 
  -2   8   1       62.87       62.23      1.21 o 
  -1   8   1       23.98       23.62      0.83 o 
   0   8   1        3.01        1.96      0.57 o 
   1   8   1      794.52      813.17     14.53 o 
   2   8   1       17.07       15.28      1.45 o 
   3   8   1       13.99       13.08      1.25 o 
   4   8   1       18.10       21.17      1.65 o 
   5   8   1       12.64       11.70      1.35 o 
   6   8   1       33.64       30.85      1.80 o 
  -5   9   1       12.40        8.23      1.55 o 
  -4   9   1       84.04       80.92      2.85 o 
  -3   9   1       16.35       13.48      1.63 o 
  -2   9   1       48.68       49.98      1.94 o 
  -1   9   1       12.37        9.99      1.32 o 
   0   9   1      954.25     1006.75      6.83 o 
   1   9   1       16.79       16.06      0.94 o 
   2   9   1        4.46       -0.28      1.31 o 
   3   9   1       64.09       62.12      1.98 o 
   4   9   1       23.82       25.37      1.56 o 
   5   9   1        1.53        0.90      1.16 o 
  -4  10   1        3.13        4.25      1.51 o 
  -3  10   1       22.21       21.59      1.92 o 
  -2  10   1        5.88        6.69      1.46 o 
  -1  10   1       72.54       74.25      2.32 o 
   0  10   1       19.03       26.25      2.06 o 
   1  10   1       25.25       20.42      1.86 o 
   2  10   1       66.31       62.59      2.19 o 
   3  10   1       31.26       31.04      1.76 o 
   4  10   1        3.13        2.47      1.18 o 
   5  10   1        5.79        6.10      1.30 o 
  -3  11   1       25.90       31.77      2.21 o 
  -2  11   1        4.05        4.02      1.74 o 
  -1  11   1        3.53        3.62      1.38 o 
   0  11   1       12.98       16.40      1.79 o 
   1  11   1        5.94        4.77      1.37 o 
   2  11   1       16.01       15.06      1.60 o 
   3  11   1       13.84       15.38      1.72 o 
   4  11   1       12.67       12.48      1.48 o 
  -2  12   1       30.92       29.39      2.10 o 
  -1  12   1        1.86        1.68      1.46 o 
   0  12   1        6.55        6.56      1.30 o 
   1  12   1        1.78        0.33      1.40 o 
   2  12   1        3.25        3.41      1.61 o 
   3  12   1       59.77       68.34      2.68 o 
  -1 -12   2        0.78        4.29      1.37 o 
   0 -12   2        7.96        9.16      1.64 o 
   1 -12   2        2.45        3.78      1.58 o 
  -3 -11   2       22.85       27.28      2.05 o 
  -2 -11   2       33.82       28.08      1.92 o 
  -1 -11   2       35.72       36.16      2.00 o 
   0 -11   2        0.06        0.45      1.32 o 
   1 -11   2        0.07       -0.49      1.11 o 
   2 -11   2       29.58       27.21      1.23 o 
   3 -11   2        9.54       11.98      1.16 o 
  -4 -10   2       12.37       15.66      1.81 o 
  -3 -10   2       41.12       42.18      2.14 o 
  -2 -10   2      163.55      157.37      3.03 o 
  -1 -10   2        7.83        9.80      1.57 o 
   0 -10   2       32.98       31.21      1.67 o 
   1 -10   2        8.20        8.10      1.44 o 
   2 -10   2        3.38        2.32      0.81 o 
   3 -10   2       32.34       31.74      2.14 o 
   4 -10   2        2.30        1.98      1.00 o 
  -4  -9   2        0.57        0.27      1.13 o 
  -3  -9   2       32.78       32.62      1.86 o 
  -2  -9   2       25.05       27.65      1.69 o 
  -1  -9   2       88.73       85.88      2.35 o 
   0  -9   2       70.52       69.20      2.08 o 
   1  -9   2      120.43      121.98      2.51 o 
   2  -9   2       10.25        7.48      0.89 o 
   3  -9   2        3.09        2.49      0.91 o 
   4  -9   2       14.28       13.65      1.12 o 
   5  -9   2        2.41        3.79      2.69 o 
  -5  -8   2        0.30       -0.71      1.32 o 
  -4  -8   2       18.84       19.71      1.44 o 
  -3  -8   2       23.81       22.76      1.49 o 
  -2  -8   2        2.53        1.63      1.20 o 
  -1  -8   2      708.75      683.49      5.34 o 
   0  -8   2        7.42        5.69      1.16 o 
   1  -8   2       46.45       44.77      1.60 o 
   2  -8   2       18.95       14.09      0.87 o 
   3  -8   2      101.96      106.97      1.78 o 
   4  -8   2       57.61       53.00      1.48 o 
   5  -8   2        6.28        7.50      1.60 o 
  -6  -7   2       75.84       72.94      2.55 o 
  -5  -7   2       52.95       58.43      2.08 o 
  -4  -7   2       12.89       13.65      1.29 o 
  -3  -7   2       15.19       13.45      1.28 o 
  -2  -7   2      278.75      257.89      3.14 o 
  -1  -7   2       22.22       20.14      1.37 o 
   0  -7   2       15.86       14.46      1.12 o 
   1  -7   2       25.51       24.21      1.25 o 
   2  -7   2      382.71      364.40      3.89 o 
   3  -7   2      103.76      106.17      1.66 o 
   4  -7   2        6.22        6.50      0.85 o 
   5  -7   2       13.85       11.65      1.04 o 
   6  -7   2        5.03        7.10      1.72 o 
  -6  -6   2        0.76        1.09      1.30 o 
  -5  -6   2       15.80       16.60      1.41 o 
  -4  -6   2        0.35        0.18      0.69 o 
  -3  -6   2      356.52      331.91      3.40 o 
  -2  -6   2      284.87      274.28      3.07 o 
  -1  -6   2       19.40       17.99      1.16 o 
   0  -6   2      287.80      279.44      2.89 o 
   1  -6   2       58.66       49.15      1.35 o 
   2  -6   2      379.17      386.34      6.76 o 
   3  -6   2       52.18       46.61      1.13 o 
   4  -6   2       53.77       50.96      1.38 o 
   5  -6   2       30.01       32.51      1.84 o 
   6  -6   2        5.17        5.54      1.55 o 
  -6  -5   2        1.72        4.69      0.89 o 
  -5  -5   2       70.47       69.50      2.02 o 
  -4  -5   2      257.32      210.88     41.16 o 
  -3  -5   2        6.42        6.16      0.93 o 
  -2  -5   2      150.50      111.83     20.11 o 
  -1  -5   2      563.13      536.44      3.66 o 
   0  -5   2      145.79      168.59      2.06 o 
   1  -5   2       97.35       86.70     18.01 o 
   2  -5   2      588.35      600.02      7.06 o 
   3  -5   2        4.53        4.74      0.46 o 
   4  -5   2      472.05      474.76     16.82 o 
   5  -5   2        8.91       14.93      1.53 o 
   6  -5   2        6.37        5.80      1.50 o 
   7  -5   2        0.26        0.51      1.34 o 
  -6  -4   2       40.07       41.61      2.07 o 
  -5  -4   2       12.80       13.70      1.16 o 
  -4  -4   2      124.08      103.62     16.55 o 
  -3  -4   2       42.04       38.22      1.16 o 
  -2  -4   2      434.37      437.13     13.74 o 
  -1  -4   2      291.63      298.96      2.50 o 
   0  -4   2        0.03        1.07      0.52 o 
   1  -4   2       10.06       11.77      0.38 o 
   2  -4   2        6.41        6.04      0.65 o 
   3  -4   2       96.71       94.77      3.00 o 
   4  -4   2       22.72       18.68      0.92 o 
   5  -4   2      506.18      503.93      3.47 o 
   6  -4   2        4.48        2.52      0.85 o 
   7  -4   2       15.72       18.10      2.03 o 
  -7  -3   2       28.69       26.28      1.80 o 
  -6  -3   2        5.69        3.76      1.37 o 
  -5  -3   2        2.51        1.33      0.70 o 
  -4  -3   2       53.99       48.99      1.42 o 
  -3  -3   2       62.70       73.03      2.46 o 
  -2  -3   2      414.59      425.38      1.61 o 
  -1  -3   2       25.30       16.33      0.73 o 
   0  -3   2       16.69        8.01      0.53 o 
   1  -3   2     1268.13     1306.31     19.12 o 
   2  -3   2        2.93        2.57      0.30 o 
   3  -3   2        0.92        1.86      0.23 o 
   4  -3   2      130.01      125.90      2.43 o 
   5  -3   2       64.09       63.79      1.47 o 
   6  -3   2       22.66       24.92      1.12 o 
   7  -3   2        4.38        6.47      1.01 o 
  -7  -2   2        1.22        0.32      1.36 o 
  -6  -2   2       13.01       14.06      1.42 o 
  -5  -2   2        0.07       -0.27      0.66 o 
  -4  -2   2      268.02      285.79      4.47 o 
  -3  -2   2        2.15        1.21      0.40 o 
  -2  -2   2       37.41       39.67      0.89 o 
  -1  -2   2      179.15      145.11      1.45 o 
   0  -2   2     6888.36     6188.77     33.37 o 
   1  -2   2     2328.82     2329.71      9.65 o 
   2  -2   2     1060.41     1095.12      8.07 o 
   3  -2   2        5.35        5.45      0.23 o 
   4  -2   2        5.08        6.19      0.46 o 
   5  -2   2       53.92       50.11      1.19 o 
   6  -2   2       32.56       27.78      1.13 o 
   7  -2   2        8.71        8.26      1.37 o 
  -7  -1   2        6.12        5.13      1.43 o 
  -6  -1   2       32.00       31.87      1.75 o 
  -5  -1   2        6.45        5.62      0.87 o 
  -4  -1   2       60.04       61.03      1.09 o 
  -3  -1   2     1255.74     1315.81      5.77 o 
  -2  -1   2      157.65      162.18      2.19 o 
  -1  -1   2    12557.67     9632.12    139.48 o 
   0  -1   2     6534.98     5265.09     27.04 o 
   1  -1   2      232.87      226.84      1.52 o 
   2  -1   2      583.97      617.51      2.18 o 
   3  -1   2      814.31      853.83      3.07 o 
   4  -1   2      175.42      194.31      1.76 o 
   5  -1   2        1.66        1.39      0.53 o 
   6  -1   2       77.55       69.80      1.40 o 
   7  -1   2        7.08        7.55      1.33 o 
  -7   0   2       17.25       19.19      1.52 o 
  -6   0   2       39.44       35.99      1.76 o 
  -5   0   2      125.15      128.10      1.65 o 
  -4   0   2       16.53       19.58      0.74 o 
  -3   0   2      126.90      139.49      1.10 o 
  -2   0   2        0.42        0.46      0.20 o 
  -1   0   2     2619.03     2451.26      7.63 o 
   0   0   2      164.88      171.61      1.06 o 
   1   0   2      965.99      993.26      2.40 o 
   2   0   2     8132.23     7014.49     27.37 o 
   3   0   2      918.62     1013.71     13.98 o 
   4   0   2      241.18      243.00      2.72 o 
   5   0   2       36.61       32.41      1.41 o 
   6   0   2        3.51        2.54      0.81 o 
   7   0   2       22.35       21.82      1.13 o 
  -7   1   2       26.04       28.44      1.86 o 
  -6   1   2       79.69       79.63      2.38 o 
  -5   1   2      259.32      265.41      3.47 o 
  -4   1   2        4.33        4.98      0.53 o 
  -3   1   2       90.41       81.05      1.25 o 
  -2   1   2      809.54      844.87      5.61 o 
  -1   1   2     3035.44     2890.43      4.06 o 
   0   1   2      534.90      557.02      3.65 o 
   1   1   2     2618.86     2540.81      7.68 o 
   2   1   2      730.16      724.89     15.01 o 
   3   1   2      224.33      226.14      2.25 o 
   4   1   2      260.03      239.29      2.68 o 
   5   1   2      118.15      125.73      2.36 o 
   6   1   2       77.75       82.89      2.31 o 
   7   1   2       28.25       27.20      1.27 o 
  -7   2   2       14.82       12.54      1.63 o 
  -6   2   2        2.72        3.41      1.23 o 
  -5   2   2       38.81       36.91      2.70 o 
  -4   2   2      604.36      602.24      3.05 o 
  -3   2   2       37.37       42.50      0.85 o 
  -2   2   2      336.25      363.99      1.39 o 
  -1   2   2     1390.20     1471.77      4.48 o 
   0   2   2     3767.71     3688.30     49.02 o 
   1   2   2     2738.35     2620.88      8.37 o 
   2   2   2     1527.02     1547.11      4.78 o 
   3   2   2      159.22      118.11     21.96 o 
   4   2   2        5.79        6.99      0.81 o 
   5   2   2      544.26      575.58      4.74 o 
   6   2   2      132.85      133.53      2.81 o 
   7   2   2        7.62        6.39      1.40 o 
  -7   3   2        4.51        2.47      1.20 o 
  -6   3   2        4.07        5.06      0.94 o 
  -5   3   2      261.58      266.35      4.04 o 
  -4   3   2      455.27      464.14      3.49 o 
  -3   3   2       56.29       69.08      1.35 o 
  -2   3   2     1324.61     1283.09      5.06 o 
  -1   3   2      372.65      399.06      2.51 o 
   0   3   2      558.17      561.26      2.60 o 
   1   3   2      684.90      708.05      2.69 o 
   2   3   2      888.30      935.97      4.88 o 
   3   3   2       13.92       11.57      0.62 o 
   4   3   2       13.32       12.89      0.58 o 
   5   3   2      370.40      364.42      3.92 o 
   6   3   2       10.08        6.26      1.25 o 
   7   3   2        2.38        0.77      1.30 o 
  -6   4   2       60.32       56.21      1.46 o 
  -5   4   2       52.90       47.13      2.65 o 
  -4   4   2      232.70      219.31      2.31 o 
  -3   4   2       48.97       54.10      1.68 o 
  -2   4   2      164.94      151.44      1.84 o 
  -1   4   2        1.30        0.39      0.24 o 
   0   4   2        0.12        0.88      0.36 o 
   1   4   2      317.15      376.30      2.99 o 
   2   4   2       25.10       23.35      0.45 o 
   3   4   2      353.77      404.30      5.63 o 
   4   4   2       22.73       20.18      0.70 o 
   5   4   2      163.42      170.19      2.88 o 
   6   4   2      185.95      185.05      3.31 o 
   7   4   2        0.02       -0.42      1.10 o 
  -6   5   2       19.88       21.86      1.77 o 
  -5   5   2        4.68        3.53      0.80 o 
  -4   5   2       15.71       13.28      0.82 o 
  -3   5   2       44.60       42.73      3.16 o 
  -2   5   2        0.02        0.90      0.36 o 
  -1   5   2        3.42        5.86      0.36 o 
   0   5   2      103.00      124.62      1.53 o 
   1   5   2     2702.49     2633.59      9.82 o 
   2   5   2     1386.42     1493.39      5.40 o 
   3   5   2        0.07       -0.03      0.51 o 
   4   5   2       12.71       15.91      1.12 o 
   5   5   2       73.67       74.56      2.09 o 
   6   5   2        5.63        6.08      1.35 o 
   7   5   2        6.85        4.50      1.26 o 
  -6   6   2        0.26        0.39      1.28 o 
  -5   6   2       18.72       15.82      1.51 o 
  -4   6   2       51.88       47.01      1.92 o 
  -3   6   2       15.21       17.00      0.77 o 
  -2   6   2       22.82       22.40      2.04 o 
  -1   6   2      132.29      140.88      1.61 o 
   0   6   2      617.32      628.60      5.22 o 
   1   6   2       52.01       50.53      1.35 o 
   2   6   2       69.33       68.18      3.04 o 
   3   6   2       14.97       14.86      1.02 o 
   4   6   2      387.97      302.21     51.55 o 
   5   6   2       84.09       84.71      2.28 o 
   6   6   2        1.93        0.53      1.29 o 
   7   6   2       11.81       11.92      1.53 o 
  -5   7   2       17.74       17.07      1.72 o 
  -4   7   2        3.10        0.77      1.21 o 
  -3   7   2       93.38       95.36      1.46 o 
  -2   7   2       18.66       13.49      1.39 o 
  -1   7   2       15.01       14.63      0.97 o 
   0   7   2        9.35       10.61      1.55 o 
   1   7   2      118.89      129.26      1.46 o 
   2   7   2      828.74      815.41      5.14 o 
   3   7   2      255.00      288.56      3.53 o 
   4   7   2       19.10       14.86      0.82 o 
   5   7   2       42.58       42.45      1.78 o 
   6   7   2        0.10        0.62      1.29 o 
  -5   8   2       11.97       10.55      1.65 o 
  -4   8   2       47.84       56.68      2.34 o 
  -3   8   2      209.97      205.49      3.48 o 
  -2   8   2      102.83       94.07      2.17 o 
  -1   8   2       52.41       56.01      2.07 o 
   0   8   2        2.18        0.75      0.63 o 
   1   8   2      491.30      509.67      7.00 o 
   2   8   2        2.56        2.16      0.68 o 
   3   8   2      102.66      105.28      2.32 o 
   4   8   2       58.33       57.57      1.50 o 
   5   8   2       97.35      108.68      2.70 o 
   6   8   2        3.69        4.19      1.21 o 
  -4   9   2       43.98       41.88      2.23 o 
  -3   9   2       15.37       14.05      1.55 o 
  -2   9   2       38.30       38.19      1.78 o 
  -1   9   2       56.43       61.50      2.06 o 
   0   9   2      226.80      227.46      6.82 o 
   1   9   2      209.07      199.00      2.40 o 
   2   9   2        0.74        0.34      0.67 o 
   3   9   2      171.65      182.54      3.07 o 
   4   9   2       45.03       43.75      1.30 o 
   5   9   2       25.96       26.77      1.81 o 
   6   9   2        1.71        2.46      1.37 o 
  -4  10   2        1.80        5.23      1.68 o 
  -3  10   2       47.79       53.38      2.40 o 
  -2  10   2       32.26       33.62      1.83 o 
  -1  10   2      100.01      107.42      2.71 o 
   0  10   2        0.43        0.61      1.32 o 
   1  10   2        0.41        1.37      1.23 o 
   2  10   2        3.37        1.27      1.57 o 
   3  10   2        4.04        5.98      1.40 o 
   4  10   2        1.24       -0.05      1.34 o 
   5  10   2        4.76        5.56      1.30 o 
  -3  11   2       48.17       57.32      2.59 o 
  -2  11   2        1.00        1.24      1.59 o 
  -1  11   2      188.33      206.94      3.78 o 
   0  11   2       24.73       22.57      1.89 o 
   1  11   2       14.39       14.50      2.02 o 
   2  11   2       14.46       15.75      1.67 o 
   3  11   2       11.85        8.57      1.54 o 
   4  11   2        1.11        0.20      1.21 o 
  -2  12   2       32.24       36.11      2.27 o 
  -1  12   2        2.43        1.85      1.45 o 
   0  12   2        1.89        0.69      1.66 o 
   1  12   2       15.05       15.90      1.94 o 
   2  12   2       48.89       44.66      2.24 o 
   3  12   2        0.26       -1.19      1.69 o 
  -2 -11   3       26.56       29.16      2.08 o 
  -1 -11   3      141.20      150.90      3.37 o 
   0 -11   3        1.58        1.97      1.38 o 
   1 -11   3       16.52       16.42      1.47 o 
   2 -11   3       22.07       23.39      2.34 o 
  -3 -10   3        7.59        6.13      1.65 o 
  -2 -10   3      114.34      128.67      3.03 o 
  -1 -10   3        1.78        2.02      1.28 o 
   0 -10   3        9.14        8.12      1.40 o 
   1 -10   3       61.19       65.14      2.10 o 
   2 -10   3       49.23       43.09      1.32 o 
   3 -10   3       18.51       23.79      1.48 o 
   4 -10   3        0.76        0.65      0.95 o 
  -4  -9   3       18.08       21.88      1.64 o 
  -3  -9   3       29.35       31.28      1.78 o 
  -2  -9   3        3.02        4.66      1.34 o 
  -1  -9   3        3.49        4.08      1.33 o 
   0  -9   3       19.37       17.69      1.36 o 
   1  -9   3       14.03       13.80      1.44 o 
   2  -9   3        2.03        0.70      0.95 o 
   3  -9   3        1.57        0.84      0.85 o 
   4  -9   3       14.13       16.06      1.71 o 
  -5  -8   3       33.44       35.42      2.01 o 
  -4  -8   3        6.46        4.98      1.29 o 
  -3  -8   3       68.16       57.30      1.98 o 
  -2  -8   3       10.50       13.35      1.34 o 
  -1  -8   3       13.94       12.83      1.44 o 
   0  -8   3      104.51       92.87      2.11 o 
   1  -8   3        6.86        5.63      1.10 o 
   2  -8   3       60.34       59.68      2.43 o 
   3  -8   3       65.44       60.94      3.54 o 
   4  -8   3       43.46       48.28      1.46 o 
   5  -8   3       54.75       59.54      1.89 o 
  -5  -7   3        2.36        1.79      1.07 o 
  -4  -7   3        9.52        8.16      0.84 o 
  -3  -7   3       18.73       15.35      1.25 o 
  -2  -7   3      314.58      310.68      3.59 o 
  -1  -7   3       54.70       61.31      1.87 o 
   0  -7   3      166.04      143.40      2.32 o 
   1  -7   3       73.66       71.19      1.76 o 
   2  -7   3      156.79      147.30      2.33 o 
   3  -7   3       76.19       70.58      1.46 o 
   4  -7   3       62.60       62.49      1.53 o 
   5  -7   3       65.61       72.41      2.48 o 
   6  -7   3        2.08        1.44      1.65 o 
  -6  -6   3        5.53        9.01      1.53 o 
  -5  -6   3       11.28       11.27      1.28 o 
  -4  -6   3      103.74       98.28      1.57 o 
  -3  -6   3      261.74      245.66      3.11 o 
  -2  -6   3      749.56      712.43      4.94 o 
  -1  -6   3        2.01        3.97      1.03 o 
   0  -6   3      194.63      183.26      2.44 o 
   1  -6   3        0.77        0.66      0.77 o 
   2  -6   3      138.08      134.63      2.06 o 
   3  -6   3       57.71       54.10      1.27 o 
   4  -6   3      118.75      122.33      5.72 o 
   5  -6   3       19.63       16.58      1.07 o 
   6  -6   3       18.97       20.32      1.79 o 
  -6  -5   3       33.76       38.48      2.04 o 
  -5  -5   3        5.14        5.24      0.84 o 
  -4  -5   3      124.15      118.87      1.66 o 
  -3  -5   3       63.61       58.28      1.64 o 
  -2  -5   3       20.98       19.85      1.09 o 
  -1  -5   3       18.51       17.15      1.04 o 
   0  -5   3     1279.50     1329.07      5.86 o 
   1  -5   3     1397.40     1108.30    118.67 o 
   2  -5   3      115.71      130.13      8.36 o 
   3  -5   3        3.95        3.44      0.67 o 
   4  -5   3      149.48      144.20      2.17 o 
   5  -5   3       74.70       74.22      2.02 o 
   6  -5   3       51.93       50.18      2.16 o 
   7  -5   3        6.61        5.10      1.59 o 
  -6  -4   3       19.27       22.18      1.64 o 
  -5  -4   3       20.84       19.55      1.55 o 
  -4  -4   3      100.22      101.36      1.51 o 
  -3  -4   3      269.76      254.72      2.75 o 
  -2  -4   3       32.93       31.70      1.10 o 
  -1  -4   3      390.26      379.44      2.98 o 
   0  -4   3      904.74      939.06      4.54 o 
   1  -4   3      568.55      623.91      4.30 o 
   2  -4   3      126.17      126.45      1.13 o 
   3  -4   3      971.44      939.92      6.88 o 
   4  -4   3      194.89      192.93      2.02 o 
   5  -4   3       61.20       60.69      2.01 o 
   6  -4   3       23.99       20.93      1.95 o 
   7  -4   3        0.31        0.62      1.02 o 
  -6  -3   3       11.57       11.05      1.58 o 
  -5  -3   3       62.78       67.15      2.16 o 
  -4  -3   3       34.57       33.68      2.01 o 
  -3  -3   3      179.58      174.97      1.81 o 
  -2  -3   3       39.02       29.85      4.56 o 
  -1  -3   3       11.49        4.63      0.66 o 
   0  -3   3      900.41      870.69     45.81 o 
   1  -3   3     2254.68     2234.83     14.98 o 
   2  -3   3      287.55      263.27      2.00 o 
   3  -3   3       14.33       15.54      0.98 o 
   4  -3   3      175.32      173.39      4.79 o 
   5  -3   3        1.04        0.01      0.73 o 
   6  -3   3        0.46        1.29      0.78 o 
   7  -3   3       35.75       33.36      1.37 o 
  -6  -2   3        0.37        1.53      1.13 o 
  -5  -2   3      173.16      166.36      2.99 o 
  -4  -2   3        2.48        3.62      0.60 o 
  -3  -2   3      729.72      713.94      2.98 o 
  -2  -2   3       23.26       16.21      0.58 o 
  -1  -2   3      437.90      457.78      1.89 o 
   0  -2   3     2102.28     2210.34     18.77 o 
   1  -2   3      132.54      141.01      3.16 o 
   2  -2   3        7.15        5.91      0.22 o 
   3  -2   3        0.66        0.33      0.47 o 
   4  -2   3      134.05      120.87      0.97 o 
   5  -2   3       23.31       23.88      1.00 o 
   6  -2   3       10.24        9.34      0.87 o 
   7  -2   3       68.67       67.36      2.34 o 
  -7  -1   3        6.72        6.12      1.30 o 
  -6  -1   3        2.03        1.58      1.19 o 
  -5  -1   3       82.13       68.65      2.05 o 
  -4  -1   3      252.70      250.11     13.50 o 
  -3  -1   3      198.17      209.64      1.81 o 
  -2  -1   3      289.33      273.31      1.48 o 
  -1  -1   3      558.78      529.86      4.75 o 
   0  -1   3     2283.55     2191.69     26.41 o 
   1  -1   3      238.29      255.08      1.10 o 
   2  -1   3       13.14       17.30      0.27 o 
   3  -1   3       15.41       22.88      0.92 o 
   4  -1   3       58.76       83.43      1.66 o 
   5  -1   3      353.69      380.48      2.82 o 
   6  -1   3       28.43       25.27      1.56 o 
   7  -1   3       56.18       58.94      2.29 o 
  -7   0   3        1.09        0.40      1.20 o 
  -6   0   3        2.22       -0.35      1.35 o 
  -5   0   3       29.18       30.68      1.61 o 
  -4   0   3       17.11       18.02      1.28 o 
  -3   0   3        4.02        2.56      0.32 o 
  -2   0   3        0.10        1.47      0.25 o 
  -1   0   3     1704.83     1707.40     12.63 o 
   0   0   3      213.92      209.42      2.16 o 
   1   0   3     1304.25     1279.69      3.70 o 
   2   0   3      439.81      427.97      2.28 o 
   3   0   3      917.58     1094.06      8.91 o 
   4   0   3       20.87       25.20      1.14 o 
   5   0   3      399.29      450.45      4.51 o 
   6   0   3        6.00        5.59      1.18 o 
   7   0   3      106.55      107.67      4.30 o 
  -7   1   3        0.64        0.74      1.39 o 
  -6   1   3        0.03        0.84      1.33 o 
  -5   1   3       26.36       27.52      1.61 o 
  -4   1   3      171.34      190.56      1.90 o 
  -3   1   3       15.66       17.94      0.44 o 
  -2   1   3       24.47       38.56      0.49 o 
  -1   1   3     4507.20     4022.50      5.41 o 
   0   1   3     2695.41     2611.38      3.57 o 
   1   1   3     1129.94     1085.56      5.10 o 
   2   1   3      715.35      700.04      3.05 o 
   3   1   3      320.16      310.49      2.64 o 
   4   1   3       95.95      102.55      1.84 o 
   5   1   3      317.75      321.00      3.63 o 
   6   1   3       40.47       36.28      1.68 o 
   7   1   3        1.33        0.31      1.48 o 
  -6   2   3      145.77      146.85      3.08 o 
  -5   2   3      100.52      115.15      1.77 o 
  -4   2   3      233.78      238.02      5.79 o 
  -3   2   3       80.51       83.76      0.91 o 
  -2   2   3     1421.43     1511.84      8.72 o 
  -1   2   3      307.76      290.04      2.77 o 
   0   2   3     2433.73     2543.05      8.11 o 
   1   2   3     6412.76     5505.45     21.19 o 
   2   2   3      227.05      221.28      1.06 o 
   3   2   3        3.54        0.61      0.50 o 
   4   2   3       54.88       55.37      1.46 o 
   5   2   3        1.94        1.33      1.07 o 
   6   2   3        0.96        1.72      1.12 o 
   7   2   3        4.60        2.80      1.26 o 
  -6   3   3        0.04        0.58      0.84 o 
  -5   3   3       94.24       98.53      1.68 o 
  -4   3   3      187.32      185.25      6.09 o 
  -3   3   3      316.44      339.36      2.79 o 
  -2   3   3     1171.31     1228.60     14.30 o 
  -1   3   3      455.25      524.78      3.15 o 
   0   3   3     1099.56     1164.68     18.75 o 
   1   3   3      924.52      973.33      5.13 o 
   2   3   3      377.22      380.27      2.52 o 
   3   3   3      586.90      584.09      4.64 o 
   4   3   3      994.50      957.95      5.40 o 
   5   3   3        4.57        4.86      1.15 o 
   6   3   3        0.67       -0.76      1.26 o 
   7   3   3        0.12       -0.50      1.20 o 
  -6   4   3        3.76        3.73      0.84 o 
  -5   4   3       25.38       26.30      2.08 o 
  -4   4   3        3.28        3.83      1.04 o 
  -3   4   3       95.97       95.87      1.34 o 
  -2   4   3      752.53      809.54      5.59 o 
  -1   4   3      999.12     1032.02      4.60 o 
   0   4   3        2.09        1.25      1.14 o 
   1   4   3      162.89      166.24      2.79 o 
   2   4   3     5712.66     5505.90     16.18 o 
   3   4   3       65.49       60.79      0.74 o 
   4   4   3      327.37      320.22      3.32 o 
   5   4   3       17.46       18.38      1.37 o 
   6   4   3       51.69       56.16      2.13 o 
   7   4   3        2.63        0.44      1.22 o 
  -6   5   3        7.33        6.46      0.91 o 
  -5   5   3       23.12       22.10      1.69 o 
  -4   5   3       42.34       45.22      4.23 o 
  -3   5   3      322.68      297.89     10.93 o 
  -2   5   3      257.49      273.48      2.22 o 
  -1   5   3        0.29        1.79      0.56 o 
   0   5   3        9.97        6.48      0.90 o 
   1   5   3      512.92      557.72      6.91 o 
   2   5   3       21.21       16.75      0.59 o 
   3   5   3       67.50       73.01      2.08 o 
   4   5   3      169.18      171.00      2.63 o 
   5   5   3      423.93      435.36      4.44 o 
   6   5   3       24.80       21.40      1.38 o 
   7   5   3       12.52       11.65      1.55 o 
  -6   6   3        0.37        0.55      1.50 o 
  -5   6   3        1.21        0.64      0.81 o 
  -4   6   3       91.78       84.69      1.54 o 
  -3   6   3       88.40       82.97      2.32 o 
  -2   6   3      356.80      379.95      3.33 o 
  -1   6   3       11.72        8.15      2.35 o 
   0   6   3        0.22        1.44      1.52 o 
   1   6   3      178.64      199.20      2.21 o 
   2   6   3        1.58        1.20      0.50 o 
   3   6   3        0.36       -0.56      0.56 o 
   4   6   3       46.80       44.52      4.74 o 
   5   6   3        0.32        0.30      1.09 o 
   6   6   3        4.01        3.83      1.16 o 
   7   6   3       47.07       55.55      2.39 o 
  -5   7   3        1.74        0.12      1.38 o 
  -4   7   3       85.95       77.50      1.55 o 
  -3   7   3       36.09       34.66      1.04 o 
  -2   7   3       27.30       33.77      1.33 o 
  -1   7   3        4.31        2.44      0.75 o 
   0   7   3      163.79      161.60      1.60 o 
   1   7   3      747.20      761.54      4.85 o 
   2   7   3        3.89        3.54      0.62 o 
   3   7   3        9.89        6.55      1.15 o 
   4   7   3        9.49        9.30      0.80 o 
   5   7   3        0.59        0.88      1.09 o 
   6   7   3        6.19        6.52      1.28 o 
   7   7   3       32.22       37.12      2.03 o 
  -5   8   3        3.19        1.54      1.43 o 
  -4   8   3        6.58        7.51      1.45 o 
  -3   8   3       17.85       18.02      1.51 o 
  -2   8   3       43.98       38.26      1.06 o 
  -1   8   3      331.30      339.69      3.59 o 
   0   8   3      405.78      406.52      2.67 o 
   1   8   3      115.37      109.98      5.05 o 
   2   8   3        3.22        3.66      0.68 o 
   3   8   3      537.89      546.99      4.77 o 
   4   8   3       25.89       24.25      1.02 o 
   5   8   3       23.86       21.35      1.52 o 
   6   8   3       25.91       30.89      1.87 o 
  -4   9   3        0.50        1.52      1.47 o 
  -3   9   3       51.20       50.70      2.07 o 
  -2   9   3      114.42      108.49      2.53 o 
  -1   9   3       39.66       38.90      1.08 o 
   0   9   3        0.47       -0.47      0.67 o 
   1   9   3       33.09       36.83      2.15 o 
   2   9   3      263.04      260.27      2.39 o 
   3   9   3       31.81       31.36      1.72 o 
   4   9   3        0.30       -0.93      0.93 o 
   5   9   3        0.22        0.28      1.22 o 
   6   9   3       11.99        9.09      1.32 o 
  -4  10   3        0.31        1.74      1.49 o 
  -3  10   3       46.84       52.76      2.37 o 
  -2  10   3       20.39       18.52      1.73 o 
  -1  10   3        2.04        2.23      1.30 o 
   0  10   3       13.21       11.59      1.64 o 
   1  10   3       12.53       12.33      1.07 o 
   2  10   3       70.53       76.87      1.54 o 
   3  10   3       53.90       61.76      2.40 o 
   4  10   3       70.34       75.46      1.65 o 
   5  10   3       16.66       15.47      1.66 o 
  -3  11   3       19.13       19.84      1.89 o 
  -2  11   3        2.10        3.00      1.63 o 
  -1  11   3       13.19       13.60      1.78 o 
   0  11   3      111.87      116.13      3.00 o 
   1  11   3       42.38       43.11      2.27 o 
   2  11   3       98.54      105.22      6.43 o 
   3  11   3       40.10       43.71      2.24 o 
   4  11   3       15.42       13.30      1.04 o 
  -2  12   3       44.06       47.26      2.42 o 
  -1  12   3        4.24        2.96      1.87 o 
   0  12   3       20.82       20.78      2.09 o 
   1  12   3        9.63        8.93      1.70 o 
   2  12   3        0.99       -0.02      1.47 o 
   3  12   3        7.21        7.53      1.53 o 
  -1 -11   4       41.60       41.77      2.30 o 
   0 -11   4       12.07       13.49      1.91 o 
   1 -11   4       84.26       97.41      2.88 o 
   2 -11   4       19.54       18.74      1.21 o 
  -3 -10   4        0.00       -0.61      1.65 o 
  -2 -10   4       34.41       36.01      2.05 o 
  -1 -10   4       17.90       16.05      1.66 o 
   0 -10   4       82.95       82.24      2.44 o 
   1 -10   4        2.83        3.91      1.49 o 
   2 -10   4       20.14       18.98      1.41 o 
   3 -10   4        0.38        1.20      1.40 o 
  -4  -9   4        5.62        4.49      1.48 o 
  -3  -9   4        0.03       -1.22      1.42 o 
  -2  -9   4       48.33       44.92      2.01 o 
  -1  -9   4        2.00        1.08      1.22 o 
   0  -9   4        5.65        5.94      1.25 o 
   1  -9   4       98.80       90.11      2.42 o 
   2  -9   4       55.30       55.15      1.90 o 
   3  -9   4        3.00        3.12      0.76 o 
   4  -9   4        5.37        4.22      0.85 o 
  -4  -8   4        0.50        0.73      1.22 o 
  -3  -8   4       30.81       30.78      1.79 o 
  -2  -8   4       30.09       28.99      1.61 o 
  -1  -8   4        0.24        1.54      1.17 o 
   0  -8   4        4.09        7.92      1.21 o 
   1  -8   4      180.12      178.42      2.94 o 
   2  -8   4        0.00       -0.28      1.02 o 
   3  -8   4       29.85       29.67      1.14 o 
   4  -8   4       24.69       24.43      1.16 o 
   5  -8   4        7.07        7.26      1.11 o 
  -5  -7   4        3.97        4.76      1.21 o 
  -4  -7   4      118.16      109.38      2.81 o 
  -3  -7   4       80.94       77.89      2.20 o 
  -2  -7   4       13.61       11.38      1.25 o 
  -1  -7   4        0.68        0.84      1.15 o 
   0  -7   4        1.26       -0.24      1.13 o 
   1  -7   4        2.95        3.32      1.00 o 
   2  -7   4       12.19       11.98      1.20 o 
   3  -7   4        6.92        7.41      0.88 o 
   4  -7   4        7.86        6.78      0.93 o 
   5  -7   4       34.62       38.11      1.45 o 
   6  -7   4       24.11       25.45      2.12 o 
  -5  -6   4       24.99       24.07      1.55 o 
  -4  -6   4        0.13        0.20      0.58 o 
  -3  -6   4        6.41        3.15      1.12 o 
  -2  -6   4       10.96        5.04      1.33 o 
  -1  -6   4       77.10       63.17      1.74 o 
   0  -6   4        0.08        0.69      0.87 o 
   1  -6   4        8.35        7.38      0.97 o 
   2  -6   4       40.36       39.68      1.35 o 
   3  -6   4        0.00       -0.05      0.76 o 
   4  -6   4      433.20      465.42      8.34 o 
   5  -6   4      137.12      119.95      3.92 o 
   6  -6   4       23.03       24.19      1.96 o 
  -6  -5   4        2.93        2.69      1.32 o 
  -5  -5   4        2.36        3.61      1.25 o 
  -4  -5   4        0.90       -0.51      0.70 o 
  -3  -5   4      105.64      112.16      1.62 o 
  -2  -5   4       43.30       33.76      1.60 o 
  -1  -5   4      148.43      137.27      2.17 o 
   0  -5   4        3.92        2.29      0.83 o 
   1  -5   4      475.64      397.70     59.11 o 
   2  -5   4       32.30       20.12      2.47 o 
   3  -5   4      176.17      195.18      7.55 o 
   4  -5   4      750.04      757.80      4.11 o 
   5  -5   4        1.09        0.95      0.84 o 
   6  -5   4       48.45       56.25      2.36 o 
  -6  -4   4        0.79       -0.16      1.37 o 
  -5  -4   4        0.24        0.86      1.22 o 
  -4  -4   4        8.53        6.20      0.79 o 
  -3  -4   4       38.75       40.24      2.22 o 
  -2  -4   4       95.96       93.51      1.58 o 
  -1  -4   4      259.16      273.28      6.21 o 
   0  -4   4      173.22      108.16     21.56 o 
   1  -4   4        1.06        0.32      0.36 o 
   2  -4   4      407.56      411.34      2.13 o 
   3  -4   4       35.72       31.19      1.31 o 
   4  -4   4        3.06        2.78      1.31 o 
   5  -4   4        0.49        0.39      1.34 o 
   6  -4   4        4.33        1.80      1.20 o 
   7  -4   4       76.16       88.87      3.00 o 
  -6  -3   4        4.28        4.35      1.40 o 
  -5  -3   4       10.43        9.14      1.24 o 
  -4  -3   4       38.41       33.02      6.05 o 
  -3  -3   4      129.39      132.12      1.45 o 
  -2  -3   4       76.18       82.90      1.13 o 
  -1  -3   4     1385.37     1402.09      3.68 o 
   0  -3   4     2365.52     2058.84    146.61 o 
   1  -3   4       35.73       38.76      1.02 o 
   2  -3   4      113.78      101.32      2.18 o 
   3  -3   4      166.25      158.16      2.87 o 
   4  -3   4       11.75        9.49      0.59 o 
   5  -3   4        2.12        1.35      0.96 o 
   6  -3   4        0.93        0.90      0.79 o 
   7  -3   4       20.71       19.98      2.10 o 
  -6  -2   4       28.60       30.06      1.77 o 
  -5  -2   4      195.76      192.83      3.29 o 
  -4  -2   4      159.55      154.47      2.58 o 
  -3  -2   4        0.23        0.66      0.40 o 
  -2  -2   4      601.09      619.61     18.12 o 
  -1  -2   4     2277.80     2332.82     10.50 o 
   0  -2   4     1111.03     1240.75      3.16 o 
   1  -2   4       67.59       78.91      0.77 o 
   2  -2   4      470.38      447.88      3.21 o 
   3  -2   4     1635.53     1731.94      5.47 o 
   4  -2   4       32.81       37.20      1.15 o 
   5  -2   4        6.33        5.04      0.73 o 
   6  -2   4        3.73        3.32      0.84 o 
   7  -2   4       11.86       10.94      1.50 o 
  -6  -1   4       49.02       48.24      2.13 o 
  -5  -1   4       17.50       15.23      1.47 o 
  -4  -1   4       78.73       77.05      2.01 o 
  -3  -1   4       11.34       10.43      0.68 o 
  -2  -1   4      816.19      822.13      3.06 o 
  -1  -1   4      942.28      947.11      4.41 o 
   0  -1   4     1098.49     1140.29      8.97 o 
   1  -1   4     1901.16     1708.16     15.19 o 
   2  -1   4     1602.09     1717.80      5.02 o 
   3  -1   4      484.73      468.66      3.40 o 
   4  -1   4       62.09       74.41      0.97 o 
   5  -1   4       71.41       75.65      1.38 o 
   6  -1   4        0.90        0.35      1.05 o 
   7  -1   4        4.24        4.88      1.26 o 
  -6   0   4       45.52       42.81      2.00 o 
  -5   0   4       14.71       17.44      1.61 o 
  -4   0   4      308.38      324.97      3.94 o 
  -3   0   4      229.58      224.70      2.33 o 
  -2   0   4      356.45      402.58      5.01 o 
  -1   0   4      554.55      591.45      3.68 o 
   0   0   4       46.93       44.92      1.00 o 
   1   0   4      522.11      541.70      4.89 o 
   2   0   4      195.33      213.80      1.18 o 
   3   0   4        4.96        0.49      0.21 o 
   4   0   4      590.62      603.87      4.44 o 
   5   0   4       21.65       20.90      1.30 o 
   6   0   4       36.73       37.44      1.72 o 
   7   0   4        0.61        0.72      1.33 o 
  -6   1   4        2.98        3.60      1.50 o 
  -5   1   4      178.91      181.04      3.16 o 
  -4   1   4       91.70       95.42      2.20 o 
  -3   1   4      232.62      231.17      1.84 o 
  -2   1   4       81.41      110.84      0.85 o 
  -1   1   4      584.32      541.35      2.22 o 
   0   1   4      133.97      132.86      1.74 o 
   1   1   4     1661.47     1742.56      3.78 o 
   2   1   4      290.69      344.48      2.21 o 
   3   1   4      393.80      394.93      4.47 o 
   4   1   4      313.50      334.88      3.26 o 
   5   1   4       24.74       28.66      1.49 o 
   6   1   4      401.49      392.71      4.57 o 
   7   1   4       54.55       57.26      2.21 o 
  -6   2   4       45.87       46.79      2.18 o 
  -5   2   4        2.25        3.41      0.75 o 
  -4   2   4        0.00        0.12      0.63 o 
  -3   2   4      141.15      126.83      2.42 o 
  -2   2   4     1164.13     1171.62      4.32 o 
  -1   2   4        0.06        0.93      0.22 o 
   0   2   4      523.10      517.63      4.62 o 
   1   2   4       19.23       24.53      0.46 o 
   2   2   4      336.48      361.95      2.02 o 
   3   2   4       92.91      108.88      1.51 o 
   4   2   4       61.39       60.15      1.55 o 
   5   2   4      244.07      234.59      3.26 o 
   6   2   4      115.52      118.94      2.67 o 
   7   2   4       49.76       58.85      2.21 o 
  -6   3   4       12.36       12.68      1.60 o 
  -5   3   4        0.77        1.64      0.79 o 
  -4   3   4        0.00       -0.65      0.65 o 
  -3   3   4       92.28       93.24      1.28 o 
  -2   3   4      629.63      644.11     11.72 o 
  -1   3   4       53.26       56.88      0.83 o 
   0   3   4      250.93      229.04      9.36 o 
   1   3   4      631.98      688.61      1.87 o 
   2   3   4     1597.20     1626.42      3.23 o 
   3   3   4        5.63        5.96      0.38 o 
   4   3   4      159.87      157.54      2.37 o 
   5   3   4       57.77       58.32      1.93 o 
   6   3   4        0.91        0.32      1.20 o 
   7   3   4       81.15       82.48      2.54 o 
  -6   4   4       12.65       12.70      1.35 o 
  -5   4   4        0.02       -0.54      0.72 o 
  -4   4   4       13.52       15.84      0.88 o 
  -3   4   4      123.20      125.91      1.54 o 
  -2   4   4       52.30       47.55      0.91 o 
  -1   4   4       24.27       34.34      1.02 o 
   0   4   4     1625.31     1643.32     13.56 o 
   1   4   4     1661.43     1677.57      4.20 o 
   2   4   4      424.19      441.38      2.37 o 
   3   4   4        3.94        3.25      0.38 o 
   4   4   4        0.01        1.49      0.92 o 
   5   4   4      312.37      292.71      3.61 o 
   6   4   4       14.08        9.69      1.36 o 
   7   4   4       84.92       94.29      2.74 o 
  -6   5   4       10.36       13.34      1.52 o 
  -5   5   4        5.81        6.39      0.88 o 
  -4   5   4      174.58      179.81      3.33 o 
  -3   5   4       17.87       17.74      1.27 o 
  -2   5   4       13.89       15.16      0.70 o 
  -1   5   4      323.12      348.78      3.14 o 
   0   5   4       59.71       67.94      4.06 o 
   1   5   4      335.28      350.24      2.06 o 
   2   5   4      777.19      799.71      3.88 o 
   3   5   4      517.80      506.85      3.94 o 
   4   5   4      674.64      634.10      4.81 o 
   5   5   4       52.98       55.56      1.92 o 
   6   5   4        2.99        3.09      1.09 o 
   7   5   4       11.80       11.56      1.58 o 
  -5   6   4       19.98       19.72      1.53 o 
  -4   6   4      190.49      186.98      9.83 o 
  -3   6   4        9.76        8.06      0.78 o 
  -2   6   4      203.83      202.64      2.66 o 
  -1   6   4      177.09      198.96      2.56 o 
   0   6   4       35.70       35.12      1.15 o 
   1   6   4     1387.39     1413.65      6.04 o 
   2   6   4       13.63        8.40      0.85 o 
   3   6   4       12.41       11.59      0.57 o 
   4   6   4       99.25       98.85      2.16 o 
   5   6   4        1.06       -1.07      1.11 o 
   6   6   4        4.54        4.25      1.10 o 
   7   6   4       11.18       11.80      1.50 o 
  -5   7   4       14.43       14.21      1.01 o 
  -4   7   4       46.31       38.92      1.23 o 
  -3   7   4      168.52      164.19      1.99 o 
  -2   7   4        8.13        6.98      1.01 o 
  -1   7   4       92.43       88.51      1.81 o 
   0   7   4       67.44       74.64      1.66 o 
   1   7   4      216.21      197.41      2.45 o 
   2   7   4        0.06       -0.17      0.55 o 
   3   7   4      198.48      204.18      2.08 o 
   4   7   4      239.91      217.74     31.67 o 
   5   7   4       25.19       22.45      1.45 o 
   6   7   4       21.22       25.45      1.85 o 
   7   7   4        8.12        8.04      1.34 o 
  -5   8   4        0.06       -0.59      1.26 o 
  -4   8   4       25.97       23.21      1.73 o 
  -3   8   4       28.43       28.98      1.58 o 
  -2   8   4       16.21       21.23      1.32 o 
  -1   8   4      150.65      140.07      2.30 o 
   0   8   4     1011.93      941.67      5.43 o 
   1   8   4       36.25       35.09      1.04 o 
   2   8   4       72.48       82.23      1.62 o 
   3   8   4       46.86       49.77      1.23 o 
   4   8   4        6.13        3.61      0.75 o 
   5   8   4       30.15       29.33      1.66 o 
   6   8   4       33.55       35.06      1.97 o 
  -4   9   4        0.75        2.22      1.57 o 
  -3   9   4        5.51        6.52      1.34 o 
  -2   9   4       50.37       44.25      2.55 o 
  -1   9   4       24.38       20.56      0.93 o 
   0   9   4        8.72        8.57      1.23 o 
   1   9   4       28.68       27.33      1.01 o 
   2   9   4       39.75       40.35      4.06 o 
   3   9   4        6.00        4.30      0.82 o 
   4   9   4        0.01       -0.63      0.86 o 
   5   9   4       28.82       31.52      1.91 o 
   6   9   4        0.00        1.06      1.52 o 
  -3  10   4       12.94       13.56      1.73 o 
  -2  10   4       63.80       70.16      2.41 o 
  -1  10   4       39.51       43.81      1.99 o 
   0  10   4        9.86       11.00      1.20 o 
   1  10   4       11.74       10.61      0.83 o 
   2  10   4      140.48      137.25      1.95 o 
   3  10   4        3.45        2.57      0.84 o 
   4  10   4        1.08       -0.03      0.90 o 
   5  10   4        9.29       10.20      1.41 o 
  -3  11   4        9.01        9.50      1.71 o 
  -2  11   4       16.83       17.09      1.69 o 
  -1  11   4       23.35       25.70      2.06 o 
   0  11   4        5.91        7.67      1.81 o 
   1  11   4      172.38      180.77      2.27 o 
   2  11   4        0.10       -0.29      0.90 o 
   3  11   4        0.03       -0.91      1.61 o 
   4  11   4       24.43       25.27      2.70 o 
  -1  12   4        0.15       -0.01      1.56 o 
   0  12   4       43.38       46.71      2.39 o 
   1  12   4        5.16        5.51      1.86 o 
   2  12   4        5.67        2.32      1.94 o 
   3  12   4      103.19      140.59      3.88 o 
  -2 -10   5        7.53        6.67      1.60 o 
  -1 -10   5        2.51        1.89      1.49 o 
   0 -10   5       53.50       58.34      2.18 o 
   1 -10   5        2.00        3.56      1.27 o 
   2 -10   5       18.35       20.42      1.68 o 
   3 -10   5       15.23       17.88      2.15 o 
  -3  -9   5       10.07        5.64      1.66 o 
  -2  -9   5       25.24       30.47      1.95 o 
  -1  -9   5       43.27       45.77      2.08 o 
   0  -9   5        8.84       10.43      1.36 o 
   1  -9   5       14.69       14.59      1.33 o 
   2  -9   5       10.23        9.81      1.37 o 
   3  -9   5        4.56        7.24      0.83 o 
   4  -9   5        4.88        6.39      1.00 o 
  -4  -8   5       18.25       18.46      1.86 o 
  -3  -8   5       56.88       59.49      2.22 o 
  -2  -8   5        0.07       -0.94      1.38 o 
  -1  -8   5       37.38       34.74      1.69 o 
   0  -8   5        0.33       -0.20      1.08 o 
   1  -8   5       56.03       53.65      1.89 o 
   2  -8   5        8.21        5.01      1.08 o 
   3  -8   5        3.36        3.24      0.80 o 
   4  -8   5        1.04        1.60      0.85 o 
   5  -8   5       10.02       10.16      2.70 o 
  -4  -7   5       24.60       29.81      1.82 o 
  -3  -7   5        6.29        4.06      1.44 o 
  -2  -7   5       19.12       17.24      1.33 o 
  -1  -7   5       64.53       68.08      2.00 o 
   0  -7   5        1.79        0.58      1.02 o 
   1  -7   5      122.13      120.30      2.34 o 
   2  -7   5       73.68       73.13      6.18 o 
   3  -7   5        3.23        3.15      1.39 o 
   4  -7   5       11.23       11.95      1.97 o 
   5  -7   5        4.76        4.28      0.95 o 
  -5  -6   5       21.91       22.66      1.63 o 
  -4  -6   5        3.62        2.66      0.83 o 
  -3  -6   5       26.96       24.13      1.54 o 
  -2  -6   5       13.29       10.31      1.15 o 
  -1  -6   5      122.80      123.19      2.42 o 
   0  -6   5      433.80      427.82      3.97 o 
   1  -6   5       87.85       82.10      1.86 o 
   2  -6   5      145.93      140.13      6.18 o 
   3  -6   5       10.07       12.88      1.82 o 
   4  -6   5      156.81      163.06      3.17 o 
   5  -6   5        0.00        0.23      0.83 o 
   6  -6   5        1.76        1.19      0.91 o 
  -5  -5   5       11.05       11.99      1.39 o 
  -4  -5   5        7.82        7.97      0.93 o 
  -3  -5   5      119.03      114.59      1.63 o 
  -2  -5   5      286.38      270.89      3.36 o 
  -1  -5   5      147.30      131.51      2.22 o 
   0  -5   5        3.73        2.06      0.92 o 
   1  -5   5      105.12      101.44      1.88 o 
   2  -5   5       98.95      102.41      2.80 o 
   3  -5   5     1358.25     1383.47     13.27 o 
   4  -5   5      108.31      103.79      1.72 o 
   5  -5   5        9.61       12.08      0.97 o 
   6  -5   5        9.27       11.86      1.59 o 
  -5  -4   5       17.34       13.05      1.45 o 
  -4  -4   5        7.46        6.38      0.79 o 
  -3  -4   5      255.05      243.04      6.32 o 
  -2  -4   5      636.47      628.10      3.80 o 
  -1  -4   5        0.59        1.19      0.41 o 
   0  -4   5       39.38       35.56      1.21 o 
   1  -4   5      222.75      225.09      2.40 o 
   2  -4   5      355.87      354.25      2.94 o 
   3  -4   5      623.76      623.47      2.58 o 
   4  -4   5       26.51       22.57      0.97 o 
   5  -4   5        2.87        2.13      0.75 o 
   6  -4   5       19.37       23.10      1.61 o 
   7  -4   5       16.52       19.26      1.95 o 
  -6  -3   5        5.10        2.40      1.38 o 
  -5  -3   5        1.28        2.29      1.28 o 
  -4  -3   5      125.19      116.02      3.25 o 
  -3  -3   5      258.12      250.25      2.77 o 
  -2  -3   5      390.80      397.79      2.47 o 
  -1  -3   5        5.37        8.81      0.58 o 
   0  -3   5      154.54      141.98     22.22 o 
   1  -3   5       19.95       20.27      0.54 o 
   2  -3   5       37.57       43.90      0.64 o 
   3  -3   5       76.24       72.55      0.74 o 
   4  -3   5       31.26       34.12      1.00 o 
   5  -3   5       52.01       49.37      1.30 o 
   6  -3   5       48.31       54.30      1.47 o 
   7  -3   5        0.98        1.13      0.87 o 
  -6  -2   5        0.01       -0.86      1.24 o 
  -5  -2   5       23.53       23.03      1.62 o 
  -4  -2   5        1.31        2.38      1.06 o 
  -3  -2   5      164.37      165.19      1.83 o 
  -2  -2   5       15.52       15.69      0.77 o 
  -1  -2   5     1176.29     1170.15     19.70 o 
   0  -2   5      760.94      836.31     11.27 o 
   1  -2   5      493.43      514.10      2.70 o 
   2  -2   5       27.37       31.11      0.74 o 
   3  -2   5      281.78      285.00      2.58 o 
   4  -2   5       92.74       98.08      1.15 o 
   5  -2   5       45.06       34.08      1.07 o 
   6  -2   5      115.34      114.46      3.07 o 
   7  -2   5        2.35        1.73      1.38 o 
  -6  -1   5        2.23        0.83      1.42 o 
  -5  -1   5        0.07       -0.06      1.26 o 
  -4  -1   5        0.53        0.39      1.23 o 
  -3  -1   5        8.07        7.89      0.69 o 
  -2  -1   5      370.35      368.71      2.28 o 
  -1  -1   5        4.60        7.22      0.74 o 
   0  -1   5      266.13      247.35      1.49 o 
   1  -1   5     1050.76     1090.19      2.44 o 
   2  -1   5      431.45      452.67      2.18 o 
   3  -1   5       78.95       97.19      1.46 o 
   4  -1   5        2.56        5.65      0.74 o 
   5  -1   5        1.74        2.33      0.70 o 
   6  -1   5      179.97      168.46      3.08 o 
   7  -1   5       13.80       16.03      1.59 o 
  -6   0   5       19.72       18.53      1.81 o 
  -5   0   5       62.67       68.43      2.26 o 
  -4   0   5        0.53        1.58      1.04 o 
  -3   0   5        3.20        3.29      0.68 o 
  -2   0   5      188.59      192.86      2.65 o 
  -1   0   5      149.65      161.61      2.71 o 
   0   0   5       29.22       25.67      0.58 o 
   1   0   5      621.58      642.29      3.62 o 
   2   0   5      381.35      357.97      2.68 o 
   3   0   5      567.91      563.57      2.12 o 
   4   0   5       16.26       13.52      0.75 o 
   5   0   5        3.83        1.92      0.96 o 
   6   0   5        0.87        0.32      1.07 o 
   7   0   5       23.57       23.14      1.63 o 
  -6   1   5       54.20       57.02      2.32 o 
  -5   1   5       57.96       56.98      2.11 o 
  -4   1   5        0.83        0.83      1.06 o 
  -3   1   5      264.68      278.47      4.85 o 
  -2   1   5      342.22      351.05     14.67 o 
  -1   1   5      232.33      248.30      6.25 o 
   0   1   5      664.36      618.05      4.59 o 
   1   1   5       94.68       92.08      1.36 o 
   2   1   5      159.40      168.55      1.34 o 
   3   1   5      447.68      394.03      4.40 o 
   4   1   5      130.09      134.49      8.00 o 
   5   1   5      218.41      240.66      3.28 o 
   6   1   5        0.01        0.43      1.22 o 
   7   1   5        4.18        3.39      1.32 o 
  -6   2   5       17.08       17.18      1.81 o 
  -5   2   5       26.85       21.05      1.53 o 
  -4   2   5       39.49       44.94      1.74 o 
  -3   2   5      112.46      118.04      2.39 o 
  -2   2   5       98.11       96.31      4.91 o 
  -1   2   5      282.49      317.42      2.41 o 
   0   2   5      167.88      175.36      2.30 o 
   1   2   5       14.11       13.61      0.55 o 
   2   2   5      476.98      503.19      2.71 o 
   3   2   5     2088.89     2052.53      4.18 o 
   4   2   5      214.75      232.64      8.51 o 
   5   2   5      320.81      312.68      3.79 o 
   6   2   5        0.21       -0.06      1.09 o 
   7   2   5        5.86        4.34      1.39 o 
  -6   3   5        2.59        3.94      1.40 o 
  -5   3   5       13.75       11.60      1.32 o 
  -4   3   5        2.45        2.48      1.04 o 
  -3   3   5       39.76       45.53      1.06 o 
  -2   3   5        4.66        2.33      0.40 o 
  -1   3   5     2946.81     2928.71     10.86 o 
   0   3   5       30.22       37.83      0.59 o 
   1   3   5      867.11      871.34      5.23 o 
   2   3   5      867.82      905.71      4.89 o 
   3   3   5      131.87      125.72      2.52 o 
   4   3   5      346.01      355.38      3.54 o 
   5   3   5      777.26      778.66      5.69 o 
   6   3   5       59.06       60.12      2.03 o 
   7   3   5        0.01        0.02      1.08 o 
  -6   4   5       13.79       15.92      1.66 o 
  -5   4   5        0.37       -0.39      1.21 o 
  -4   4   5        5.24        3.85      1.11 o 
  -3   4   5      286.16      252.18     22.29 o 
  -2   4   5       18.85       17.98      0.55 o 
  -1   4   5      722.11      758.89      7.29 o 
   0   4   5       83.19       84.75      2.61 o 
   1   4   5      747.76      799.46      2.27 o 
   2   4   5      152.78      163.11      1.07 o 
   3   4   5      149.02      158.10      1.26 o 
   4   4   5      951.01      867.76      5.23 o 
   5   4   5       62.30       59.76      1.99 o 
   6   4   5       57.64       57.27      2.04 o 
   7   4   5        0.76        0.64      1.30 o 
  -5   5   5        0.05        0.23      1.07 o 
  -4   5   5        6.50        5.64      0.74 o 
  -3   5   5      486.43      484.97      9.11 o 
  -2   5   5       59.04       51.90      1.07 o 
  -1   5   5       38.84       32.52      1.24 o 
   0   5   5      491.59      487.05      3.61 o 
   1   5   5        1.81        2.41      0.67 o 
   2   5   5        2.19        2.46      0.35 o 
   3   5   5        6.87        8.63      0.49 o 
   4   5   5      176.06      168.39      2.58 o 
   5   5   5        2.36        1.37      0.98 o 
   6   5   5      119.37      127.86      2.90 o 
   7   5   5       26.10       26.16      1.85 o 
  -5   6   5        4.36        5.78      1.05 o 
  -4   6   5       32.87       31.96      1.15 o 
  -3   6   5       12.61       10.72      0.87 o 
  -2   6   5        9.20        7.40      0.77 o 
  -1   6   5       19.99       23.81      1.25 o 
   0   6   5      912.65      891.78      5.12 o 
   1   6   5        0.24       -0.16      0.80 o 
   2   6   5       97.90       97.84      1.38 o 
   3   6   5        0.06       -0.32      0.43 o 
   4   6   5       36.12       31.12      1.42 o 
   5   6   5        0.78        0.00      1.05 o 
   6   6   5       46.65       45.34      1.82 o 
   7   6   5       31.61       32.36      1.96 o 
  -5   7   5       43.11       37.54      1.81 o 
  -4   7   5       22.06       26.49      1.16 o 
  -3   7   5       45.36       40.72      1.22 o 
  -2   7   5       97.60      103.68      2.22 o 
  -1   7   5      381.74      385.67      3.75 o 
   0   7   5       49.90       53.54      1.58 o 
   1   7   5        2.00        2.36      0.99 o 
   2   7   5      430.85      430.50      3.84 o 
   3   7   5      146.73      136.40      1.38 o 
   4   7   5       17.80       12.83      2.48 o 
   5   7   5        5.74        3.89      1.18 o 
   6   7   5        6.27        7.17      1.36 o 
   7   7   5        5.51        5.97      1.58 o 
  -4   8   5       28.82       27.91      2.13 o 
  -3   8   5       22.74       22.63      3.04 o 
  -2   8   5       17.01       15.98      1.29 o 
  -1   8   5        9.02        8.04      0.99 o 
   0   8   5        1.72        4.27      1.03 o 
   1   8   5        2.54        2.42      0.83 o 
   2   8   5       11.30        9.07      0.82 o 
   3   8   5        7.67        8.31      0.61 o 
   4   8   5        0.55        0.39      0.72 o 
   5   8   5      149.47      148.66      3.07 o 
   6   8   5       19.68       18.16      1.71 o 
  -4   9   5       22.53       22.30      1.86 o 
  -3   9   5        9.94        7.67      0.89 o 
  -2   9   5        0.23       -0.56      0.94 o 
  -1   9   5       21.49       18.84      1.21 o 
   0   9   5        2.26        2.16      0.88 o 
   1   9   5       21.45       16.56      0.87 o 
   2   9   5       31.36       29.57      2.24 o 
   3   9   5      122.64      136.53      1.93 o 
   4   9   5      111.70      117.00      1.87 o 
   5   9   5       11.17       14.14      1.45 o 
   6   9   5        8.20        8.91      1.74 o 
  -3  10   5        0.15        1.45      1.26 o 
  -2  10   5        2.23        1.86      0.85 o 
  -1  10   5      147.56      148.57      2.05 o 
   0  10   5        0.38        0.10      0.78 o 
   1  10   5        0.61        0.39      0.77 o 
   2  10   5       39.77       41.98      1.30 o 
   3  10   5        9.26        7.17      0.88 o 
   4  10   5       36.32       35.65      1.39 o 
   5  10   5       32.00       30.38      1.86 o 
  -2  11   5       41.99       41.96      2.24 o 
  -1  11   5       34.62       34.46      2.01 o 
   0  11   5        5.13        3.85      1.12 o 
   1  11   5       51.30       48.69      1.46 o 
   2  11   5       26.33       21.85      1.17 o 
   3  11   5        3.81        2.13      0.93 o 
   4  11   5       68.18       71.04      5.21 o 
  -1  12   5       34.42       40.47      2.28 o 
   0  12   5        3.71        4.03      1.70 o 
   1  12   5        0.01       -0.11      1.65 o 
   2  12   5       32.74       31.34      1.37 o 
   3  12   5       13.58       15.02      1.25 o 
  -1 -10   6        2.46        3.01      1.47 o 
   0 -10   6       26.26       26.47      1.88 o 
   1 -10   6        2.97        3.75      1.30 o 
   2 -10   6       54.87       50.00      2.10 o 
  -2  -9   6        3.59        4.03      1.63 o 
  -1  -9   6        0.60        0.45      1.51 o 
   0  -9   6       11.31        9.99      1.63 o 
   1  -9   6       18.86       14.31      1.58 o 
   2  -9   6       74.39       68.64      2.20 o 
   3  -9   6       12.37       15.77      1.65 o 
  -3  -8   6       13.20       16.51      1.89 o 
  -2  -8   6        3.27        0.44      1.52 o 
  -1  -8   6        4.75        6.13      1.45 o 
   0  -8   6       11.28        9.73      1.35 o 
   1  -8   6        0.88        1.25      1.10 o 
   2  -8   6        2.57        3.76      1.13 o 
   3  -8   6        0.71        1.68      1.22 o 
   4  -8   6        2.64        2.48      0.86 o 
  -4  -7   6       11.14        9.51      1.45 o 
  -3  -7   6        2.96        1.70      1.35 o 
  -2  -7   6       23.64       24.69      1.63 o 
  -1  -7   6        3.74        2.74      1.06 o 
   0  -7   6       14.57       11.70      1.34 o 
   1  -7   6        1.71       -0.06      1.10 o 
   2  -7   6       38.07       30.10      1.46 o 
   3  -7   6       62.56       68.57      2.23 o 
   4  -7   6        1.07       -0.15      0.83 o 
   5  -7   6       30.32       29.59      1.32 o 
  -4  -6   6        3.60        5.95      1.44 o 
  -3  -6   6       24.59       18.68      1.80 o 
  -2  -6   6       16.25       14.68      1.38 o 
  -1  -6   6        8.36        6.75      1.14 o 
   0  -6   6       96.32      104.23      2.19 o 
   1  -6   6      188.29      171.06      2.67 o 
   2  -6   6      136.00      120.51      2.22 o 
   3  -6   6       10.07        9.13      2.32 o 
   4  -6   6      104.54       99.36      1.74 o 
   5  -6   6       15.28       18.83      1.12 o 
   6  -6   6       24.61       29.71      1.38 o 
  -5  -5   6        1.57       -0.02      1.32 o 
  -4  -5   6       14.48       14.25      1.81 o 
  -3  -5   6       76.81       77.13      2.41 o 
  -2  -5   6       20.12       22.96      1.56 o 
  -1  -5   6       64.18       66.37      1.93 o 
   0  -5   6       12.80       12.89      1.27 o 
   1  -5   6      145.63      138.90      2.30 o 
   2  -5   6        0.25        0.82      0.83 o 
   3  -5   6      111.18      113.13      3.17 o 
   4  -5   6      131.95      123.55      1.79 o 
   5  -5   6        4.67        5.53      0.86 o 
   6  -5   6       27.88       26.81      2.36 o 
  -5  -4   6        0.02       -0.66      1.16 o 
  -4  -4   6       58.44       60.57      1.42 o 
  -3  -4   6        0.60        0.08      0.74 o 
  -2  -4   6       40.01       29.83      4.60 o 
  -1  -4   6      328.38      329.70      3.57 o 
   0  -4   6        0.03       -0.27      0.89 o 
   1  -4   6       39.57       35.22      1.29 o 
   2  -4   6      263.90      258.81      1.93 o 
   3  -4   6        7.11        7.52      0.59 o 
   4  -4   6      299.52      317.35      5.44 o 
   5  -4   6       17.67       14.65      1.48 o 
   6  -4   6        2.19        0.88      1.17 o 
   7  -4   6       17.05       22.49      2.01 o 
  -5  -3   6       31.00       36.55      1.97 o 
  -4  -3   6       25.99       27.15      1.13 o 
  -3  -3   6       95.78      105.75      1.67 o 
  -2  -3   6      277.29      279.46     14.73 o 
  -1  -3   6      368.58      341.82     45.12 o 
   0  -3   6       34.13       38.95      1.39 o 
   1  -3   6      179.69      184.86      2.35 o 
   2  -3   6     1939.95     1954.67      4.65 o 
   3  -3   6       26.40       34.35      0.63 o 
   4  -3   6      214.78      215.06      1.73 o 
   5  -3   6       39.67       33.84      0.90 o 
   6  -3   6       23.11       19.83      1.60 o 
   7  -3   6        0.22        0.85      1.13 o 
  -5  -2   6        3.99        5.93      1.44 o 
  -4  -2   6       72.83       69.21      2.12 o 
  -3  -2   6      467.44      489.30      3.14 o 
  -2  -2   6     1162.36     1173.08      7.12 o 
  -1  -2   6      221.47      237.42      1.83 o 
   0  -2   6      486.44      512.98      3.00 o 
   1  -2   6      249.41      249.59      2.51 o 
   2  -2   6      397.80      360.21      3.57 o 
   3  -2   6       91.80       98.07      0.85 o 
   4  -2   6      267.17      257.55      1.63 o 
   5  -2   6        0.24        0.72      0.54 o 
   6  -2   6       27.07       26.01      1.13 o 
   7  -2   6        7.84        7.01      1.41 o 
  -5  -1   6        5.36        4.86      1.27 o 
  -4  -1   6      125.34      124.44      2.62 o 
  -3  -1   6        0.11        1.21      0.70 o 
  -2  -1   6      551.54      573.26      7.05 o 
  -1  -1   6       11.80       12.42      0.65 o 
   0  -1   6        0.40        0.19      0.38 o 
   1  -1   6      140.78      148.44      4.50 o 
   2  -1   6      250.84      238.89      1.93 o 
   3  -1   6      234.19      217.61      1.53 o 
   4  -1   6        0.29        1.06      0.64 o 
   5  -1   6       78.20       72.96      1.96 o 
   6  -1   6        3.88        6.99      1.22 o 
   7  -1   6       58.46       44.48      1.93 o 
  -6   0   6        1.98        1.83      1.31 o 
  -5   0   6       14.53       13.81      1.51 o 
  -4   0   6      127.18      133.30      2.75 o 
  -3   0   6        1.81        1.61      0.70 o 
  -2   0   6      432.32      440.12      3.39 o 
  -1   0   6      518.25      524.30      6.39 o 
   0   0   6        0.09        0.08      0.36 o 
   1   0   6       61.55       70.55      1.46 o 
   2   0   6       67.57       84.63      1.40 o 
   3   0   6       14.51       15.96      0.34 o 
   4   0   6       59.53       62.46      0.94 o 
   5   0   6      315.06      283.08      3.53 o 
   6   0   6      118.35      110.94      2.62 o 
   7   0   6        7.68        8.79      1.42 o 
  -6   1   6       37.30       36.22      1.98 o 
  -5   1   6        1.60        1.90      1.37 o 
  -4   1   6       30.83       29.94      1.59 o 
  -3   1   6       99.75       91.57      1.43 o 
  -2   1   6       13.30       16.29      1.90 o 
  -1   1   6      357.10      325.23      8.14 o 
   0   1   6        0.44        0.54      0.34 o 
   1   1   6       94.97       84.21      0.96 o 
   2   1   6      121.40      117.09      1.04 o 
   3   1   6       60.51       65.77      1.05 o 
   4   1   6       71.32       67.88      2.83 o 
   5   1   6       10.25        9.67      1.19 o 
   6   1   6       33.99       39.10      1.86 o 
   7   1   6        1.21        1.48      1.25 o 
  -5   2   6       38.06       42.22      1.95 o 
  -4   2   6       12.67       11.87      1.27 o 
  -3   2   6        2.68        2.35      0.66 o 
  -2   2   6       20.03       20.11      0.83 o 
  -1   2   6       72.57       58.22      1.90 o 
   0   2   6       93.68       92.89      1.21 o 
   1   2   6     1846.82     1728.51      4.16 o 
   2   2   6        2.81        1.17      0.22 o 
   3   2   6       10.60       12.89      0.48 o 
   4   2   6       60.95       58.86      3.58 o 
   5   2   6        4.85        5.55      1.22 o 
   6   2   6       27.30       20.87      1.52 o 
   7   2   6        0.26        0.60      1.42 o 
  -5   3   6       43.40       46.52      2.03 o 
  -4   3   6       12.93       12.87      1.30 o 
  -3   3   6        0.62        1.32      0.69 o 
  -2   3   6        1.23       -0.03      0.61 o 
  -1   3   6       47.43       42.64      1.11 o 
   0   3   6     1131.02     1163.09     12.65 o 
   1   3   6      237.31      243.60      3.02 o 
   2   3   6        9.56        6.29      0.41 o 
   3   3   6        5.25        6.96      0.44 o 
   4   3   6     1151.65     1139.05      9.12 o 
   5   3   6       52.57       57.09      1.93 o 
   6   3   6        2.03        1.98      1.08 o 
   7   3   6       10.95        9.47      1.35 o 
  -5   4   6       31.41       32.47      1.84 o 
  -4   4   6        3.77        1.10      1.17 o 
  -3   4   6       15.59       13.47      1.25 o 
  -2   4   6       73.15       78.00      1.93 o 
  -1   4   6      473.40      482.62      3.33 o 
   0   4   6       88.78       95.73      4.83 o 
   1   4   6       24.54       19.92      3.70 o 
   2   4   6      515.03      473.22      1.86 o 
   3   4   6     1121.65     1091.84      5.17 o 
   4   4   6      368.14      379.79      3.12 o 
   5   4   6      171.19      157.91      2.78 o 
   6   4   6        0.01        0.15      1.09 o 
   7   4   6        0.79        0.04      1.28 o 
  -5   5   6        2.80        2.10      1.18 o 
  -4   5   6        0.84        2.08      1.07 o 
  -3   5   6        1.80        1.00      1.20 o 
  -2   5   6      972.80      976.87      6.16 o 
  -1   5   6       24.06       26.97      1.32 o 
   0   5   6       17.16       14.94      1.01 o 
   1   5   6      335.53      272.49     47.36 o 
   2   5   6       29.40       30.81      0.59 o 
   3   5   6      333.07      337.42      4.08 o 
   4   5   6      300.71      301.00      6.14 o 
   5   5   6       25.90       27.49      1.42 o 
   6   5   6       14.69       11.91      1.37 o 
   7   5   6        1.71       -0.19      1.36 o 
  -5   6   6        7.58       12.06      1.49 o 
  -4   6   6       57.74       55.72      2.11 o 
  -3   6   6       52.37       56.08      1.91 o 
  -2   6   6      306.36      274.78     40.64 o 
  -1   6   6        4.45        4.35      1.22 o 
   0   6   6      947.64      847.12      5.12 o 
   1   6   6      124.38      120.42      2.10 o 
   2   6   6      187.24      181.49      2.58 o 
   3   6   6      697.32      682.62      5.53 o 
   4   6   6        3.44        3.88      0.75 o 
   5   6   6       22.08       25.99      1.47 o 
   6   6   6       26.50       23.95      1.68 o 
   7   6   6        9.50        8.88      1.41 o 
  -4   7   6        2.07        2.93      1.19 o 
  -3   7   6        4.58        7.96      1.14 o 
  -2   7   6      119.84      116.65      1.72 o 
  -1   7   6      589.43      585.56      4.90 o 
   0   7   6      276.42      263.49      3.15 o 
   1   7   6       65.93       63.37      1.74 o 
   2   7   6       61.74       63.01      1.57 o 
   3   7   6       18.30       13.77      0.82 o 
   4   7   6       11.46        9.24      0.79 o 
   5   7   6       27.83       34.28      1.77 o 
   6   7   6      143.98      140.04      2.96 o 
   7   7   6        8.54       13.10      1.80 o 
  -4   8   6        1.68        1.70      1.06 o 
  -3   8   6       11.54        9.78      1.19 o 
  -2   8   6        0.90        2.07      1.15 o 
  -1   8   6        1.50        0.30      0.89 o 
   0   8   6       80.38       83.32      2.01 o 
   1   8   6      169.06      175.51      2.74 o 
   2   8   6       68.12       59.17      1.74 o 
   3   8   6       16.07       14.60      0.72 o 
   4   8   6        0.10        1.67      0.61 o 
   5   8   6       11.23       11.98      1.36 o 
   6   8   6       40.43       49.19      2.10 o 
  -3   9   6        2.81        2.93      1.20 o 
  -2   9   6        7.60        7.74      1.13 o 
  -1   9   6       10.06       10.65      1.10 o 
   0   9   6       18.01       19.46      1.22 o 
   1   9   6       41.02       46.64      1.59 o 
   2   9   6       80.44       77.48      1.51 o 
   3   9   6        0.21       -0.59      0.59 o 
   4   9   6        2.85        3.80      0.80 o 
   5   9   6        1.22        1.45      1.44 o 
   6   9   6        0.12        0.42      1.64 o 
  -3  10   6       17.04       17.91      1.62 o 
  -2  10   6        0.04        0.75      0.95 o 
  -1  10   6        0.10        0.95      1.08 o 
   0  10   6       43.72       53.79      1.82 o 
   1  10   6       74.45       71.87      1.54 o 
   2  10   6       16.49       17.55      2.39 o 
   3  10   6        7.68        4.77      0.70 o 
   4  10   6       61.03       57.73      2.18 o 
   5  10   6       46.31       42.28      2.25 o 
  -2  11   6        3.08        0.96      1.45 o 
  -1  11   6        1.58        1.42      1.09 o 
   0  11   6       25.04       21.95      1.41 o 
   1  11   6        0.08        0.04      0.87 o 
   2  11   6       29.72       35.91      1.35 o 
   3  11   6      138.05      150.24      1.87 o 
   4  11   6        1.45        0.27      1.24 o 
   0  12   6       11.09        9.13      1.90 o 
   1  12   6       14.33       17.86      1.28 o 
   2  12   6      115.15      112.16      2.08 o 
   3  12   6        3.03        3.26      1.02 o 
  -1  -9   7        7.08        5.44      1.68 o 
   0  -9   7       23.84       28.44      1.97 o 
   1  -9   7       11.99       12.82      1.58 o 
   2  -9   7       10.49       11.02      1.49 o 
   3  -9   7        5.59        3.99      1.49 o 
  -2  -8   7        0.05       -0.23      1.55 o 
  -1  -8   7        0.01       -1.35      1.48 o 
   0  -8   7       16.73       17.59      1.69 o 
   1  -8   7       93.43       87.92      2.41 o 
   2  -8   7        1.51        0.47      1.18 o 
   3  -8   7       10.53       12.61      1.53 o 
   4  -8   7        6.37        5.58      1.47 o 
  -3  -7   7        9.50        8.10      1.70 o 
  -2  -7   7        2.06        1.38      1.48 o 
  -1  -7   7       32.78       26.21      1.66 o 
   0  -7   7       48.42       47.86      1.91 o 
   1  -7   7       96.05       93.93      2.39 o 
   2  -7   7        4.55        3.46      1.22 o 
   3  -7   7      226.77      238.25      3.78 o 
   4  -7   7        4.93        7.17      1.33 o 
   5  -7   7        0.06        0.50      1.36 o 
  -4  -6   7        0.42        1.01      1.54 o 
  -3  -6   7       49.45       51.29      2.11 o 
  -2  -6   7       16.40       17.74      1.54 o 
  -1  -6   7        8.94        9.18      1.30 o 
   0  -6   7       12.53        9.73      1.25 o 
   1  -6   7        7.13        9.31      1.25 o 
   2  -6   7      352.77      360.62      3.86 o 
   3  -6   7       11.50       14.91      1.43 o 
   4  -6   7       38.52       36.70      1.94 o 
   5  -6   7       18.08       18.78      1.72 o 
  -4  -5   7        0.20       -0.31      1.37 o 
  -3  -5   7       34.00       36.14      1.87 o 
  -2  -5   7       18.39       20.67      1.60 o 
  -1  -5   7       22.58       17.61      1.42 o 
   0  -5   7       28.75       21.52      1.42 o 
   1  -5   7       27.12       22.93      1.42 o 
   2  -5   7       22.35       21.24      1.28 o 
   3  -5   7      204.86      197.92      3.17 o 
   4  -5   7       14.95       14.42      1.29 o 
   5  -5   7       60.67       73.09      5.56 o 
   6  -5   7       26.85       24.04      1.23 o 
  -4  -4   7       26.83       29.01      2.23 o 
  -3  -4   7       46.93       47.37      2.11 o 
  -2  -4   7       44.16       45.91      1.91 o 
  -1  -4   7        8.48       11.67      1.52 o 
   0  -4   7      202.85      215.20      2.99 o 
   1  -4   7       18.45       19.59      1.22 o 
   2  -4   7       67.89       66.28      1.83 o 
   3  -4   7      124.48      121.58      2.45 o 
   4  -4   7        8.86        7.79      0.88 o 
   5  -4   7       47.08       50.02      2.15 o 
   6  -4   7        3.91        2.79      0.82 o 
  -5  -3   7       15.50       13.47      1.62 o 
  -4  -3   7       30.44       30.91      1.21 o 
  -3  -3   7       10.28       12.20      0.91 o 
  -2  -3   7      160.37      139.28     12.33 o 
  -1  -3   7      638.70      629.51      4.89 o 
   0  -3   7       74.87       68.35      1.77 o 
   1  -3   7        3.21        2.97      0.87 o 
   2  -3   7      107.07      105.84      2.28 o 
   3  -3   7      240.77      240.70      2.51 o 
   4  -3   7       64.07       67.85      1.08 o 
   5  -3   7       75.63       71.67      1.46 o 
   6  -3   7        0.32        0.12      1.06 o 
   7  -3   7       11.35       11.04      1.50 o 
  -5  -2   7        0.90        0.42      1.35 o 
  -4  -2   7        0.09       -1.13      1.27 o 
  -3  -2   7        9.60        9.02      0.89 o 
  -2  -2   7      218.18      221.77      2.12 o 
  -1  -2   7      118.41      115.54      1.44 o 
   0  -2   7       95.67      100.03      2.02 o 
   1  -2   7      234.32      247.23      2.80 o 
   2  -2   7      241.47      252.20      2.74 o 
   3  -2   7      728.77      719.24      3.24 o 
   4  -2   7       54.64       49.65      1.04 o 
   5  -2   7       32.97       31.72      0.90 o 
   6  -2   7       23.00       20.37      1.50 o 
   7  -2   7        2.75        1.42      1.15 o 
  -5  -1   7       10.69       11.22      1.52 o 
  -4  -1   7       27.43       28.51      1.66 o 
  -3  -1   7        0.43        0.59      0.78 o 
  -2  -1   7      149.41      152.52      1.79 o 
  -1  -1   7      145.52      160.43      1.67 o 
   0  -1   7      157.74      172.55      3.98 o 
   1  -1   7      125.61      102.89     12.24 o 
   2  -1   7      139.19      145.61      2.11 o 
   3  -1   7      342.15      323.57      1.93 o 
   4  -1   7       20.54       22.50      0.74 o 
   5  -1   7       10.69        8.83      0.79 o 
   6  -1   7        0.10        1.73      1.19 o 
   7  -1   7        0.66        0.33      1.12 o 
  -5   0   7       25.67       27.70      1.80 o 
  -4   0   7       59.02       62.98      2.12 o 
  -3   0   7      216.09      224.01      9.42 o 
  -2   0   7       46.19       44.42      1.11 o 
  -1   0   7       45.74       48.01      1.59 o 
   0   0   7        1.13        2.10      0.51 o 
   1   0   7       69.01       80.62      3.40 o 
   2   0   7      109.78      112.86      1.79 o 
   3   0   7      324.16      310.10      2.36 o 
   4   0   7      522.69      524.79      4.32 o 
   5   0   7       25.89       26.90      1.51 o 
   6   0   7       27.01       25.94      1.57 o 
   7   0   7        2.94        1.56      1.17 o 
  -5   1   7       15.75       13.61      1.49 o 
  -4   1   7       10.69       11.49      1.44 o 
  -3   1   7       76.55       71.76      1.42 o 
  -2   1   7       48.59       51.32      1.44 o 
  -1   1   7      416.46      400.20      3.78 o 
   0   1   7       56.15       58.41      1.28 o 
   1   1   7      544.73      545.51     12.45 o 
   2   1   7      732.48      716.58      4.24 o 
   3   1   7       28.40       30.87      0.55 o 
   4   1   7      188.45      183.47      1.47 o 
   5   1   7      114.36      111.82      4.83 o 
   6   1   7        4.76        3.83      1.08 o 
   7   1   7       24.19       24.88      1.69 o 
  -5   2   7        2.08        1.75      1.18 o 
  -4   2   7        0.27        0.54      1.09 o 
  -3   2   7       52.16       48.00      3.98 o 
  -2   2   7      341.37      328.12      3.71 o 
  -1   2   7       30.46       29.81      1.84 o 
   0   2   7       31.89       30.45      0.65 o 
   1   2   7        0.88        0.36      0.43 o 
   2   2   7       54.93       66.93      1.09 o 
   3   2   7        2.61        2.61      0.35 o 
   4   2   7      120.44      120.12      1.72 o 
   5   2   7      561.33      583.44      6.98 o 
   6   2   7        0.17       -0.04      1.30 o 
   7   2   7       57.94       66.17      2.34 o 
  -5   3   7        0.59        0.47      1.51 o 
  -4   3   7       10.34        6.76      1.29 o 
  -3   3   7       44.38       37.43      1.16 o 
  -2   3   7       90.14       90.60      1.49 o 
  -1   3   7       23.71       27.47      1.69 o 
   0   3   7      754.79      729.39      4.11 o 
   1   3   7     1379.74     1411.94      6.70 o 
   2   3   7       91.37       84.88      0.87 o 
   3   3   7       39.52       38.95      0.93 o 
   4   3   7      556.96      556.95      3.19 o 
   5   3   7       37.82       39.25      1.62 o 
   6   3   7        4.42       10.10      1.33 o 
   7   3   7       97.92      108.79      2.96 o 
  -5   4   7        3.72        2.21      1.43 o 
  -4   4   7        4.68        4.29      1.26 o 
  -3   4   7        0.03       -1.11      1.11 o 
  -2   4   7       75.45       66.79      2.01 o 
  -1   4   7      357.63      345.38      3.55 o 
   0   4   7        0.04        0.29      0.87 o 
   1   4   7      118.25      109.51      1.88 o 
   2   4   7        0.04       -0.11      0.31 o 
   3   4   7      412.51      396.62      2.67 o 
   4   4   7      135.82      138.27      1.99 o 
   5   4   7        1.51        1.92      0.96 o 
   6   4   7       58.47       64.99      2.18 o 
   7   4   7        6.24        7.02      1.30 o 
  -5   5   7        0.03        0.53      1.20 o 
  -4   5   7       17.10       22.13      1.53 o 
  -3   5   7        0.07       -0.37      1.02 o 
  -2   5   7        8.23        9.23      1.30 o 
  -1   5   7      226.75      238.86      3.24 o 
   0   5   7       83.38       85.52      1.94 o 
   1   5   7      284.98      266.67      2.98 o 
   2   5   7        7.59        4.46      0.42 o 
   3   5   7       13.39       10.68      0.54 o 
   4   5   7      249.46      249.97      2.25 o 
   5   5   7       16.09       17.80      1.35 o 
   6   5   7       26.96       29.92      1.77 o 
   7   5   7        3.26        2.63      1.18 o 
  -4   6   7        0.11        0.15      1.10 o 
  -3   6   7       74.69       69.58      2.18 o 
  -2   6   7      186.18      195.47      3.11 o 
  -1   6   7       45.39       49.08      1.99 o 
   0   6   7      175.90      151.32      2.44 o 
   1   6   7      171.54      166.12      2.56 o 
   2   6   7      254.80      244.08      4.29 o 
   3   6   7        9.39       13.01      0.62 o 
   4   6   7      101.58       90.46      1.19 o 
   5   6   7       30.11       33.75      1.54 o 
   6   6   7        7.53        6.62      1.49 o 
   7   6   7        2.54        3.52      1.26 o 
  -4   7   7       25.81       23.90      1.65 o 
  -3   7   7      118.99      111.35      2.64 o 
  -2   7   7        0.17       -0.65      1.08 o 
  -1   7   7       40.84       38.73      1.78 o 
   0   7   7        1.31        2.44      0.94 o 
   1   7   7       21.02       18.80      1.26 o 
   2   7   7       38.59       43.11      1.53 o 
   3   7   7      110.90      109.98      1.55 o 
   4   7   7      125.66      133.72      1.82 o 
   5   7   7       96.39       85.45      2.34 o 
   6   7   7        1.75        3.65      1.22 o 
  -3   8   7       14.48       11.73      1.39 o 
  -2   8   7        1.85        1.28      1.16 o 
  -1   8   7        5.99        7.59      1.14 o 
   0   8   7       44.36       38.37      1.59 o 
   1   8   7        6.37        4.08      1.04 o 
   2   8   7      149.22      153.31      2.65 o 
   3   8   7        4.51        6.50      0.71 o 
   4   8   7        0.89        1.32      0.62 o 
   5   8   7       19.38       19.00      1.52 o 
   6   8   7       10.00       21.39      1.65 o 
  -3   9   7        0.26       -0.42      1.08 o 
  -2   9   7       55.82       54.80      1.97 o 
  -1   9   7        3.75        3.15      1.10 o 
   0   9   7       65.11       62.50      1.97 o 
   1   9   7       31.95       38.38      1.68 o 
   2   9   7       18.58       18.89      1.34 o 
   3   9   7        8.84        9.58      0.69 o 
   4   9   7       47.65       48.68      1.35 o 
   5   9   7       97.75      113.28      2.88 o 
  -2  10   7        1.15        1.66      0.96 o 
  -1  10   7        2.28        4.07      1.08 o 
   0  10   7       54.28       51.87      1.86 o 
   1  10   7      118.24      120.95      2.58 o 
   2  10   7        5.16        4.62      0.82 o 
   3  10   7        6.74        7.30      0.98 o 
   4  10   7       17.71       16.74      1.47 o 
   5  10   7        6.31        3.81      1.44 o 
  -1  11   7        0.39        0.21      0.95 o 
   0  11   7        8.63        7.34      1.04 o 
   1  11   7       65.69       73.60      1.72 o 
   2  11   7        0.00       -0.88      1.07 o 
   3  11   7       26.24       23.88      1.84 o 
   4  11   7       18.73       16.77      0.92 o 
   1  12   7       10.17       12.02      1.15 o 
   2  12   7       26.51       30.44      1.45 o 
  -1  -8   8       26.40       29.35      1.83 o 
   0  -8   8        0.30       -0.18      1.36 o 
   1  -8   8       35.01       40.52      1.99 o 
   2  -8   8       11.05       11.19      1.56 o 
   3  -8   8       28.87       32.61      1.81 o 
  -2  -7   8       55.35       57.97      2.54 o 
  -1  -7   8       38.17       43.29      2.16 o 
   0  -7   8       56.44       56.99      2.18 o 
   1  -7   8       16.10       16.01      1.56 o 
   2  -7   8       36.57       41.24      1.82 o 
   3  -7   8      114.42      125.85      3.01 o 
   4  -7   8        0.06        1.39      1.06 o 
  -3  -6   8        9.77        9.27      1.50 o 
  -2  -6   8       22.17       25.68      2.10 o 
  -1  -6   8        5.68        3.96      1.53 o 
   0  -6   8       35.69       33.19      1.76 o 
   1  -6   8        0.06       -0.52      1.17 o 
   2  -6   8      135.76      149.26      2.73 o 
   3  -6   8      105.11      105.44      2.60 o 
   4  -6   8        1.49        0.29      1.11 o 
   5  -6   8        2.30        2.02      1.16 o 
  -3  -5   8        4.40        5.93      1.49 o 
  -2  -5   8       21.47       14.00      1.58 o 
  -1  -5   8       20.36       17.10      1.64 o 
   0  -5   8       23.72       28.42      1.63 o 
   1  -5   8        9.36       12.84      1.39 o 
   2  -5   8        0.41        0.79      1.01 o 
   3  -5   8      108.04      107.27      2.48 o 
   4  -5   8        7.61        8.08      1.27 o 
   5  -5   8        6.61        6.84      1.27 o 
   6  -5   8        8.52        9.95      1.47 o 
  -4  -4   8        0.45        1.97      1.43 o 
  -3  -4   8        2.60        1.28      1.47 o 
  -2  -4   8      236.79      238.35      3.69 o 
  -1  -4   8       32.61       28.80      1.61 o 
   0  -4   8        4.84        3.24      1.06 o 
   1  -4   8       97.23      105.98      2.28 o 
   2  -4   8      111.26      108.30      1.52 o 
   3  -4   8      219.30      214.32      2.23 o 
   4  -4   8       11.24       11.59      0.90 o 
   5  -4   8        2.01        4.32      1.16 o 
   6  -4   8       21.05       23.95      1.67 o 
  -4  -3   8        0.02       -0.13      0.89 o 
  -3  -3   8      356.69      367.66      5.43 o 
  -2  -3   8        7.12        9.66      1.56 o 
  -1  -3   8      184.30      177.88      2.96 o 
   0  -3   8       13.82       12.62      1.24 o 
   1  -3   8       86.93       87.88      2.03 o 
   2  -3   8      222.12      212.26      5.40 o 
   3  -3   8      236.70      231.97      2.64 o 
   4  -3   8       85.71       93.18      1.64 o 
   5  -3   8        0.04        0.68      0.99 o 
   6  -3   8       23.89       23.86      1.53 o 
  -4  -2   8        0.43        1.01      1.12 o 
  -3  -2   8       47.83       53.70      1.40 o 
  -2  -2   8       34.24       30.41      1.10 o 
  -1  -2   8      154.15      171.71      2.93 o 
   0  -2   8      252.88      260.06      3.28 o 
   1  -2   8       11.71       10.74      1.03 o 
   2  -2   8        2.53        2.50      0.94 o 
   3  -2   8       16.30       16.81      0.65 o 
   4  -2   8       99.59       93.79      1.58 o 
   5  -2   8       12.46       15.45      1.00 o 
   6  -2   8      100.29       93.77      2.60 o 
   7  -2   8        8.28        7.69      1.42 o 
  -4  -1   8       16.49       16.32      1.61 o 
  -3  -1   8       11.50       12.78      0.94 o 
  -2  -1   8      150.57      165.55      7.67 o 
  -1  -1   8        3.63        4.72      0.73 o 
   0  -1   8      225.36      203.17     27.68 o 
   1  -1   8       28.53       30.99      1.32 o 
   2  -1   8      355.18      352.52      3.37 o 
   3  -1   8      134.56      126.39      2.32 o 
   4  -1   8       69.85       65.53      1.22 o 
   5  -1   8      260.22      240.51      2.90 o 
   6  -1   8       27.70       26.15      1.62 o 
   7  -1   8       20.10       28.27      1.87 o 
  -5   0   8        1.61        2.08      1.51 o 
  -4   0   8        4.89        4.95      1.25 o 
  -3   0   8       51.37       47.01      2.01 o 
  -2   0   8       50.43       50.94      1.94 o 
  -1   0   8       94.94       93.88      1.79 o 
   0   0   8      688.86      736.94      5.15 o 
   1   0   8       30.20       26.91      3.60 o 
   2   0   8      149.85      160.79      2.42 o 
   3   0   8       17.55       13.71      0.49 o 
   4   0   8       59.63       49.75      0.92 o 
   5   0   8       39.83       40.21      0.95 o 
   6   0   8       50.01       39.90      1.81 o 
   7   0   8       10.79       12.09      1.53 o 
  -5   1   8        2.93        2.26      1.39 o 
  -4   1   8       55.98       49.26      1.96 o 
  -3   1   8        6.79        5.66      0.85 o 
  -2   1   8       35.02       32.60      1.14 o 
  -1   1   8       89.45       90.87      1.77 o 
   0   1   8      494.91      482.65     17.39 o 
   1   1   8       27.95       25.36      0.77 o 
   2   1   8       29.74       32.92      1.25 o 
   3   1   8      156.70      155.75      1.98 o 
   4   1   8       15.92       14.88      0.89 o 
   5   1   8        4.09        4.93      0.86 o 
   6   1   8       21.46       19.77      1.44 o 
   7   1   8        4.56        3.01      1.37 o 
  -5   2   8        0.00       -0.54      1.33 o 
  -4   2   8       16.08       17.91      1.59 o 
  -3   2   8        4.01        2.10      0.81 o 
  -2   2   8       11.41       10.55      0.84 o 
  -1   2   8       70.94       69.13      5.53 o 
   0   2   8       29.15       32.02      3.54 o 
   1   2   8       56.46       54.29      1.43 o 
   2   2   8       20.20       19.07      0.87 o 
   3   2   8      575.04      568.88      3.18 o 
   4   2   8      238.12      244.48      2.26 o 
   5   2   8       91.83       83.90      2.56 o 
   6   2   8        3.65        1.51      1.14 o 
   7   2   8        0.76        1.20      1.32 o 
  -4   3   8        3.09        2.32      1.34 o 
  -3   3   8        0.33       -0.07      0.80 o 
  -2   3   8       45.49       42.60      1.22 o 
  -1   3   8      158.88      171.36      2.96 o 
   0   3   8        8.36        7.18      0.90 o 
   1   3   8        0.44        0.07      0.55 o 
   2   3   8       98.98       94.99      1.30 o 
   3   3   8       17.06       15.72      0.93 o 
   4   3   8      500.59      488.65      4.26 o 
   5   3   8        1.39        1.58      1.00 o 
   6   3   8       80.91       87.00      2.44 o 
   7   3   8        9.24       11.35      1.47 o 
  -4   4   8        0.01        0.74      1.14 o 
  -3   4   8       57.20       59.17      2.06 o 
  -2   4   8       16.46       16.28      0.98 o 
  -1   4   8       69.18       64.27      1.59 o 
   0   4   8       32.09       34.72      2.26 o 
   1   4   8      207.20      188.80      2.56 o 
   2   4   8        3.43        2.39      0.71 o 
   3   4   8       49.75       50.21      1.08 o 
   4   4   8      146.84      148.45      1.51 o 
   5   4   8       24.41       23.59      1.72 o 
   6   4   8       97.17      100.49      2.69 o 
   7   4   8       16.48       17.20      1.73 o 
  -4   5   8       48.43       50.81      2.06 o 
  -3   5   8       18.45       18.48      1.54 o 
  -2   5   8        5.10        5.62      1.26 o 
  -1   5   8      336.37      341.32      3.93 o 
   0   5   8      883.87      903.34      5.95 o 
   1   5   8        3.98        3.19      0.92 o 
   2   5   8       54.70       55.15      1.59 o 
   3   5   8        2.18        1.84      0.65 o 
   4   5   8        7.85        8.98      0.60 o 
   5   5   8       87.03       89.04      5.67 o 
   6   5   8      109.48      109.47      2.74 o 
   7   5   8       15.37       14.07      1.70 o 
  -4   6   8        6.30        4.32      1.38 o 
  -3   6   8       47.82       41.18      1.86 o 
  -2   6   8       27.91       27.22      1.66 o 
  -1   6   8      264.53      306.37      4.01 o 
   0   6   8      126.73      121.27      2.36 o 
   1   6   8        0.98        0.90      1.00 o 
   2   6   8      176.33      174.86      2.74 o 
   3   6   8      332.42      317.24      2.45 o 
   4   6   8        7.91        6.83      0.74 o 
   5   6   8      278.88      296.19      3.98 o 
   6   6   8        2.29        2.39      1.28 o 
  -3   7   8       12.76       11.49      1.44 o 
  -2   7   8       83.26       76.20      2.34 o 
  -1   7   8       27.63       33.48      1.79 o 
   0   7   8       87.13       90.59      2.18 o 
   1   7   8      268.07      251.25      3.37 o 
   2   7   8       16.76       13.72      1.18 o 
   3   7   8      107.28      102.01      2.33 o 
   4   7   8       97.67       97.61      3.52 o 
   5   7   8        8.73        7.52      1.27 o 
   6   7   8        0.24        1.26      1.17 o 
  -3   8   8        0.69        0.19      1.05 o 
  -2   8   8        7.79        8.18      1.45 o 
  -1   8   8       51.98       47.98      1.84 o 
   0   8   8       39.41       43.68      1.77 o 
   1   8   8      137.74      132.60      2.59 o 
   2   8   8        1.23        2.19      0.95 o 
   3   8   8       47.64       53.06      1.90 o 
   4   8   8        0.02        0.63      0.64 o 
   5   8   8        2.91        4.55      1.17 o 
   6   8   8        0.75        2.04      1.39 o 
  -2   9   8        8.24        7.10      1.40 o 
  -1   9   8       41.70       42.19      1.84 o 
   0   9   8       10.65       11.84      1.35 o 
   1   9   8        1.69        3.96      1.19 o 
   2   9   8        0.31       -0.35      0.90 o 
   3   9   8       52.31       47.64      1.87 o 
   4   9   8       60.36       56.25      1.51 o 
   5   9   8        0.95        2.71      1.20 o 
  -2  10   8        0.02       -1.09      1.24 o 
  -1  10   8        1.94        0.54      1.00 o 
   0  10   8        8.51        9.79      1.45 o 
   1  10   8        0.06       -0.01      1.06 o 
   2  10   8       65.23       72.66      2.25 o 
   3  10   8       12.87        9.78      1.10 o 
   4  10   8        1.94        2.66      0.92 o 
   0  11   8        0.30        0.60      1.01 o 
   1  11   8       67.31       68.19      2.22 o 
   2  11   8       40.95       35.45      1.48 o 
   3  11   8        6.42        4.61      1.23 o 
   1  -8   9       19.83       15.22      1.77 o 
  -1  -7   9        7.32        5.77      1.51 o 
   0  -7   9        8.65       10.34      1.56 o 
   1  -7   9       39.24       46.85      2.11 o 
   2  -7   9       41.05       42.76      2.04 o 
   3  -7   9       36.05       35.87      1.87 o 
  -2  -6   9       22.12       25.05      2.16 o 
  -1  -6   9        6.84        8.44      1.44 o 
   0  -6   9        0.63       -0.54      1.31 o 
   1  -6   9       55.27       63.53      2.28 o 
   2  -6   9       38.73       36.17      1.84 o 
   3  -6   9        0.33       -0.24      1.15 o 
   4  -6   9       13.48       16.32      1.51 o 
  -3  -5   9       31.85       30.56      2.21 o 
  -2  -5   9        3.96        4.39      1.61 o 
  -1  -5   9      128.86      132.32      3.07 o 
   0  -5   9       22.77       22.61      1.57 o 
   1  -5   9       18.59       19.15      1.39 o 
   2  -5   9        1.43        1.46      1.12 o 
   3  -5   9        8.82        7.95      1.22 o 
   4  -5   9       10.47       10.21      1.30 o 
   5  -5   9        0.29       -0.13      1.27 o 
  -3  -4   9       21.33       20.06      1.85 o 
  -2  -4   9      236.43      243.19      3.93 o 
  -1  -4   9       35.33       35.70      1.88 o 
   0  -4   9        0.03        0.36      1.01 o 
   1  -4   9       16.23       19.71      1.54 o 
   2  -4   9       93.18       94.29      1.86 o 
   3  -4   9        2.68        2.86      0.75 o 
   4  -4   9        0.02        0.21      0.74 o 
   5  -4   9       12.08       13.81      1.11 o 
   6  -4   9        3.66        5.91      1.31 o 
  -3  -3   9       33.77       34.12      2.06 o 
  -2  -3   9        0.84        1.13      1.33 o 
  -1  -3   9       21.15       26.38      1.71 o 
   0  -3   9        0.63        1.54      1.08 o 
   1  -3   9      100.15       99.56      2.32 o 
   2  -3   9       11.98       12.21      1.29 o 
   3  -3   9      107.10      107.28      1.67 o 
   4  -3   9       75.21       66.39      4.38 o 
   5  -3   9        9.77       12.95      1.69 o 
   6  -3   9       22.44       28.38      1.75 o 
  -4  -2   9       24.14       24.92      1.86 o 
  -3  -2   9        6.42        9.49      2.43 o 
  -2  -2   9        6.63        5.79      1.46 o 
  -1  -2   9        0.24       -0.20      1.16 o 
   0  -2   9       48.48       55.61      1.91 o 
   1  -2   9       59.31       56.92      1.85 o 
   2  -2   9       52.52       56.25      1.78 o 
   3  -2   9      197.34      191.53      2.04 o 
   4  -2   9      112.96      112.56      1.75 o 
   5  -2   9       82.45       85.04      4.86 o 
   6  -2   9        5.48        4.09      0.84 o 
  -4  -1   9       79.00       88.83      2.69 o 
  -3  -1   9        0.65        0.80      0.96 o 
  -2  -1   9       90.98      103.00      1.72 o 
  -1  -1   9        0.74       -0.85      1.28 o 
   0  -1   9      115.23      117.18      2.45 o 
   1  -1   9       87.06       91.69      2.10 o 
   2  -1   9      287.49      285.01      3.30 o 
   3  -1   9      205.01      208.12      2.92 o 
   4  -1   9       24.81       28.11      0.86 o 
   5  -1   9      103.17      101.45      1.80 o 
   6  -1   9       36.11       32.27      1.72 o 
  -4   0   9        2.03        2.29      1.25 o 
  -3   0   9       27.66       28.44      1.20 o 
  -2   0   9       93.20       96.08      1.68 o 
  -1   0   9      201.30      219.31      2.28 o 
   0   0   9       12.05       12.01      2.12 o 
   1   0   9       76.51       78.32      2.03 o 
   2   0   9        6.96        6.87      1.00 o 
   3   0   9        5.66        4.06      0.67 o 
   4   0   9      181.92      181.38      2.11 o 
   5   0   9       55.49       58.33      1.43 o 
   6   0   9       45.20       51.77      2.04 o 
   7   0   9        4.03        4.89      1.36 o 
  -4   1   9        0.44        0.06      1.38 o 
  -3   1   9        5.64        7.23      0.96 o 
  -2   1   9       11.43        9.84      0.98 o 
  -1   1   9      355.02      374.34     17.28 o 
   0   1   9       71.79       67.45      3.72 o 
   1   1   9      270.15      279.45      4.46 o 
   2   1   9      113.89      110.43      2.12 o 
   3   1   9        6.13        5.97      0.73 o 
   4   1   9      584.27      552.13     12.58 o 
   5   1   9        9.85        7.51      0.94 o 
   6   1   9       36.75       38.41      1.86 o 
   7   1   9       16.30       19.44      1.56 o 
  -4   2   9        0.54       -0.79      1.31 o 
  -3   2   9        0.55        0.31      0.79 o 
  -2   2   9       34.52       32.82      2.65 o 
  -1   2   9      571.01      554.12     18.02 o 
   0   2   9      549.65      576.47     10.72 o 
   1   2   9       11.68       11.84      1.25 o 
   2   2   9       26.04       30.68      5.22 o 
   3   2   9      240.78      232.99      2.16 o 
   4   2   9        3.75        4.76      0.79 o 
   5   2   9       15.29       12.91      0.93 o 
   6   2   9       41.89       45.18      1.86 o 
   7   2   9       34.17       39.84      2.06 o 
  -4   3   9        0.65       -0.55      1.38 o 
  -3   3   9        0.52       -0.05      0.81 o 
  -2   3   9       36.33       33.08      1.22 o 
  -1   3   9        1.94        1.19      0.81 o 
   0   3   9      194.61      189.97     13.33 o 
   1   3   9       23.18       23.03      0.87 o 
   2   3   9      185.60      180.88      1.84 o 
   3   3   9      331.41      336.99      2.51 o 
   4   3   9        3.02        2.22      0.54 o 
   5   3   9        3.36        3.50      0.83 o 
   6   3   9        0.10       -0.12      1.08 o 
   7   3   9        0.48       -1.23      1.23 o 
  -4   4   9        5.29        8.44      1.47 o 
  -3   4   9        0.84       -0.37      1.25 o 
  -2   4   9       10.52       11.36      1.53 o 
  -1   4   9       38.82       38.07      1.96 o 
   0   4   9      206.25      202.47     15.62 o 
   1   4   9        0.12        0.06      0.63 o 
   2   4   9        3.88        5.89      0.91 o 
   3   4   9      134.70      124.85      1.63 o 
   4   4   9        1.08        0.90      0.67 o 
   5   4   9       37.68       31.85      2.84 o 
   6   4   9        4.78        3.54      1.13 o 
   7   4   9        0.03       -1.40      1.40 o 
  -4   5   9       16.59       17.39      1.54 o 
  -3   5   9        0.07        0.45      1.21 o 
  -2   5   9       36.33       40.68      1.78 o 
  -1   5   9        1.74        6.45      1.22 o 
   0   5   9       31.68       30.94      1.58 o 
   1   5   9       59.10       58.70      1.75 o 
   2   5   9       16.20       13.34      1.10 o 
   3   5   9      118.59      121.23      2.69 o 
   4   5   9        0.16        0.03      0.65 o 
   5   5   9      198.11      191.46      1.85 o 
   6   5   9       12.01       10.34      1.45 o 
  -3   6   9       59.48       64.11      2.28 o 
  -2   6   9        3.51        0.66      1.30 o 
  -1   6   9      175.90      181.61      3.33 o 
   0   6   9      108.29      100.10      2.25 o 
   1   6   9        9.68        6.96      1.15 o 
   2   6   9        3.33        3.72      1.10 o 
   3   6   9      176.94      184.17      1.99 o 
   4   6   9       63.36       59.46      1.37 o 
   5   6   9       36.27       38.79      1.02 o 
   6   6   9       23.91       16.49      1.59 o 
  -3   7   9       10.82       13.42      1.44 o 
  -2   7   9        2.08        0.48      1.22 o 
  -1   7   9       51.99       56.87      2.08 o 
   0   7   9        0.78       -0.13      1.09 o 
   1   7   9        4.42        4.09      1.06 o 
   2   7   9       19.61       22.12      1.47 o 
   3   7   9        8.93        5.62      1.20 o 
   4   7   9        0.29        0.79      0.99 o 
   5   7   9       15.74       21.48      1.18 o 
   6   7   9      137.44      150.37      3.32 o 
  -2   8   9       16.66       17.11      1.52 o 
  -1   8   9       23.61       20.32      1.61 o 
   0   8   9        4.94        4.46      1.25 o 
   1   8   9      133.81      136.04      2.74 o 
   2   8   9      103.45      112.32      2.49 o 
   3   8   9        9.90        8.32      1.28 o 
   4   8   9       81.37       86.01      2.48 o 
   5   8   9       57.06       60.63      2.45 o 
  -2   9   9        3.41        1.54      1.32 o 
  -1   9   9        6.32        4.02      1.15 o 
   0   9   9      169.39      170.97      3.25 o 
   1   9   9        3.52        0.98      1.32 o 
   2   9   9       43.46       42.62      1.91 o 
   3   9   9       48.38       42.07      1.90 o 
   4   9   9       14.35       12.83      1.64 o 
   5   9   9        1.62        2.06      1.17 o 
  -1  10   9        0.05        0.40      1.36 o 
   0  10   9       21.89       27.59      1.83 o 
   1  10   9        5.61        7.72      1.50 o 
   2  10   9       90.70       99.37      2.59 o 
   3  10   9       37.65       38.73      1.94 o 
   4  10   9        5.49        4.65      0.88 o 
   1  11   9       30.86       41.78      1.98 o 
   2  11   9        3.17        3.88      1.31 o 
   1  -7  10       15.36       16.34      1.86 o 
  -1  -6  10       28.55       26.11      1.81 o 
   0  -6  10       12.42       13.00      1.75 o 
   1  -6  10        1.10        0.98      1.42 o 
   2  -6  10       26.44       23.48      1.58 o 
   3  -6  10        4.12        4.01      1.27 o 
  -2  -5  10       23.25       22.33      1.96 o 
  -1  -5  10       30.54       40.15      2.20 o 
   0  -5  10        1.13        1.07      1.21 o 
   1  -5  10       10.59        8.41      1.43 o 
   2  -5  10       24.37       21.76      1.62 o 
   3  -5  10       11.78       13.29      1.35 o 
   4  -5  10       17.42       20.02      1.44 o 
  -2  -4  10       52.45       53.09      2.38 o 
  -1  -4  10        3.61        2.61      1.65 o 
   0  -4  10       80.10       77.70      2.35 o 
   1  -4  10        8.96        6.79      1.38 o 
   2  -4  10        0.51        0.83      0.67 o 
   3  -4  10       52.77       54.42      1.37 o 
   4  -4  10        0.80        0.35      0.90 o 
   5  -4  10       34.77       38.33      1.36 o 
  -3  -3  10        1.79        2.50      1.60 o 
  -2  -3  10       13.44       18.71      1.89 o 
  -1  -3  10       63.88       62.64      2.31 o 
   0  -3  10        0.47        1.29      1.39 o 
   1  -3  10       90.63       97.31      2.45 o 
   2  -3  10        6.30        8.61      1.14 o 
   3  -3  10        8.92        7.83      0.81 o 
   4  -3  10       17.35       15.72      1.21 o 
   5  -3  10       55.37       53.49      1.57 o 
  -3  -2  10        0.08        1.86      1.60 o 
  -2  -2  10        2.60        3.10      1.47 o 
  -1  -2  10       35.34       32.49      1.82 o 
   0  -2  10        4.51        3.99      1.31 o 
   1  -2  10       22.68       25.53      1.73 o 
   2  -2  10      106.37      111.60      2.52 o 
   3  -2  10       32.03       28.34      0.87 o 
   4  -2  10       55.63       50.25      2.34 o 
   5  -2  10       10.42        9.44      1.23 o 
   6  -2  10        4.43        5.53      1.29 o 
  -3  -1  10       15.48       19.77      1.22 o 
  -2  -1  10        2.60        2.82      1.51 o 
  -1  -1  10       47.27       48.71      2.13 o 
   0  -1  10       27.98       33.09      1.83 o 
   1  -1  10       15.57       19.98      1.59 o 
   2  -1  10      328.86      334.97      3.88 o 
   3  -1  10      193.75      187.93      9.00 o 
   4  -1  10       39.11       41.42      1.85 o 
   5  -1  10        2.51        2.25      0.90 o 
   6  -1  10        0.01       -0.55      1.08 o 
  -3   0  10        7.99        8.02      1.07 o 
  -2   0  10        4.32        4.56      0.95 o 
  -1   0  10        2.44        1.36      0.85 o 
   0   0  10      104.40      101.96      2.51 o 
   1   0  10        0.02        0.62      1.17 o 
   2   0  10      189.06      184.60      2.87 o 
   3   0  10        0.27       -0.38      0.80 o 
   4   0  10      155.44      154.82      3.03 o 
   5   0  10        1.78        2.47      0.89 o 
   6   0  10        0.18       -0.33      0.91 o 
  -3   1  10        1.52        0.57      1.03 o 
  -2   1  10        0.30        0.58      0.81 o 
  -1   1  10       71.14       67.17      2.23 o 
   0   1  10       11.09       13.17      0.94 o 
   1   1  10        1.40        2.25      1.11 o 
   2   1  10       44.67       40.31      1.63 o 
   3   1  10      214.44      202.58      5.79 o 
   4   1  10      144.35      133.03      2.90 o 
   5   1  10       86.34       73.52      1.54 o 
   6   1  10        5.41        5.39      0.92 o 
  -3   2  10        0.20       -0.30      0.90 o 
  -2   2  10      109.58      118.02      8.28 o 
  -1   2  10        3.42        3.64      0.88 o 
   0   2  10       79.75       82.04      1.55 o 
   1   2  10        7.47        4.58      0.68 o 
   2   2  10        2.54        1.46      0.57 o 
   3   2  10      103.46      102.71      1.63 o 
   4   2  10        3.03        1.15      1.11 o 
   5   2  10      177.60      170.53      2.20 o 
   6   2  10        6.31        9.38      1.33 o 
  -3   3  10       31.08       29.54      1.38 o 
  -2   3  10       89.96       84.38      7.72 o 
  -1   3  10        0.25        0.09      0.98 o 
   0   3  10      129.90      134.09      8.23 o 
   1   3  10       46.81       45.89      1.17 o 
   2   3  10       56.13       54.28      3.86 o 
   3   3  10        0.08       -0.19      0.53 o 
   4   3  10        0.21        0.15      1.05 o 
   5   3  10       82.16       82.66      2.41 o 
   6   3  10       37.59       41.10      2.62 o 
  -3   4  10        7.03        8.28      1.48 o 
  -2   4  10       74.34       71.07      4.04 o 
  -1   4  10      205.55      212.32      7.47 o 
   0   4  10        1.95        1.30      0.90 o 
   1   4  10       24.12       22.84      0.96 o 
   2   4  10       13.48       11.42      1.08 o 
   3   4  10       10.04       10.91      1.13 o 
   4   4  10        0.73        1.06      0.65 o 
   5   4  10       42.71       43.09      2.05 o 
   6   4  10       52.79       64.64      1.75 o 
  -3   5  10        0.06       -0.06      1.19 o 
  -2   5  10       57.32       58.13      2.19 o 
  -1   5  10        8.37        6.33      1.26 o 
   0   5  10        0.01        0.13      1.05 o 
   1   5  10      140.81      150.34      2.68 o 
   2   5  10      372.81      366.52      3.99 o 
   3   5  10       16.90       16.89      0.85 o 
   4   5  10        0.28        0.59      0.69 o 
   5   5  10        8.34        8.61      0.97 o 
   6   5  10        9.41        7.29      1.37 o 
  -3   6  10       25.66       22.86      1.64 o 
  -2   6  10       15.50       13.96      1.39 o 
  -1   6  10       17.65       20.00      1.62 o 
   0   6  10       20.76       18.27      1.33 o 
   1   6  10       32.34       28.28      1.51 o 
   2   6  10       58.79       53.48      1.89 o 
   3   6  10        9.11        6.36      0.83 o 
   4   6  10      115.59      122.19      5.37 o 
   5   6  10       13.12       13.54      1.00 o 
   6   6  10        0.96        0.23      1.04 o 
  -2   7  10        3.57        1.46      1.42 o 
  -1   7  10        4.33        1.78      1.41 o 
   0   7  10       10.96        8.77      1.25 o 
   1   7  10       22.84       24.78      1.62 o 
   2   7  10       89.73      105.73      2.52 o 
   3   7  10       30.50       38.45      1.75 o 
   4   7  10       17.10       14.94      1.37 o 
   5   7  10       49.84       44.69      2.24 o 
  -2   8  10        2.86        2.99      1.39 o 
  -1   8  10        2.80       -0.61      1.34 o 
   0   8  10       17.16       14.37      1.45 o 
   1   8  10       51.95       56.53      2.07 o 
   2   8  10       81.92       82.98      2.36 o 
   3   8  10       12.30       11.37      1.34 o 
   4   8  10        8.24        4.15      1.38 o 
   5   8  10      113.18      117.66      3.06 o 
  -1   9  10       22.12       19.27      1.62 o 
   0   9  10       21.16       17.83      1.54 o 
   1   9  10       36.10       42.22      1.97 o 
   2   9  10        5.89        6.47      1.46 o 
   3   9  10        5.55        0.27      1.39 o 
   4   9  10        6.42        3.89      1.26 o 
   0  10  10       51.99       56.15      2.25 o 
   1  10  10       57.57       57.48      2.37 o 
   2  10  10        1.96        3.43      1.24 o 
   3  10  10        8.60        9.13      1.47 o 
   0  -5  11        0.19        1.18      1.54 o 
   1  -5  11       59.44       70.33      2.42 o 
   2  -5  11        0.01       -0.63      1.46 o 
   3  -5  11       12.57       12.42      1.40 o 
  -1  -4  11        9.91       10.73      1.58 o 
   0  -4  11       23.68       33.47      2.08 o 
   1  -4  11        0.96        1.16      1.14 o 
   2  -4  11       29.52       30.58      1.76 o 
   3  -4  11       59.36       66.86      1.94 o 
   4  -4  11        0.24       -0.55      0.83 o 
  -2  -3  11        0.15        1.59      1.70 o 
  -1  -3  11       17.22       20.44      1.86 o 
   0  -3  11        0.85        1.63      1.23 o 
   1  -3  11        0.04        0.22      1.34 o 
   2  -3  11       14.61       18.16      1.61 o 
   3  -3  11       16.08       16.37      1.02 o 
   4  -3  11       76.75       82.23      1.71 o 
   5  -3  11        0.89        2.17      1.06 o 
  -2  -2  11       10.84       14.17      1.65 o 
  -1  -2  11       70.63       77.47      2.52 o 
   0  -2  11        0.33       -0.11      1.39 o 
   1  -2  11        1.90        0.62      1.44 o 
   2  -2  11       21.76       19.11      1.58 o 
   3  -2  11       12.05       14.31      1.55 o 
   4  -2  11       86.02       87.45      2.59 o 
   5  -2  11       28.69       23.10      1.77 o 
  -2  -1  11       36.14       38.10      2.10 o 
  -1  -1  11       18.06       18.09      1.81 o 
   0  -1  11        5.12        6.99      1.43 o 
   1  -1  11        3.91        3.39      1.43 o 
   2  -1  11       17.01       17.34      1.59 o 
   3  -1  11        3.65        3.74      0.79 o 
   4  -1  11       10.21       10.31      1.56 o 
   5  -1  11       22.95       22.95      1.95 o 
  -2   0  11        7.73        4.78      1.62 o 
  -1   0  11        0.49       -1.00      1.49 o 
   0   0  11       75.52       78.91      2.34 o 
   1   0  11      501.34      470.17      4.87 o 
   2   0  11       60.34       53.91      2.04 o 
   3   0  11       17.37       12.68      0.96 o 
   4   0  11       36.40       34.06      1.92 o 
   5   0  11       34.92       31.93      2.02 o 
   6   0  11       20.45       25.70      2.34 o 
  -3   1  11        0.00       -0.95      0.95 o 
  -2   1  11        1.94        1.69      0.95 o 
  -1   1  11      180.11      176.94      2.56 o 
   0   1  11       42.13       43.90      1.93 o 
   1   1  11      410.58      410.52      4.65 o 
   2   1  11      125.21      113.75      2.54 o 
   3   1  11      187.55      186.80      2.18 o 
   4   1  11        0.53       -0.21      1.28 o 
   5   1  11       18.06       15.61      1.54 o 
   6   1  11       32.83       40.34      2.34 o 
  -3   2  11        0.07       -0.61      0.91 o 
  -2   2  11        8.04        7.36      1.07 o 
  -1   2  11       15.45       13.05      1.01 o 
   0   2  11        1.76        0.68      0.90 o 
   1   2  11      201.74      197.05      3.32 o 
   2   2  11      175.64      169.25      2.94 o 
   3   2  11        1.14        2.07      1.77 o 
   4   2  11       45.71       49.75      2.07 o 
   5   2  11        9.79        9.22      1.49 o 
   6   2  11        0.00        2.55      1.58 o 
  -2   3  11        0.60        1.03      0.90 o 
  -1   3  11        0.13       -0.02      0.99 o 
   0   3  11       37.81       38.21      2.83 o 
   1   3  11        2.67        1.45      0.80 o 
   2   3  11       23.29       19.24      1.40 o 
   3   3  11       10.39        7.91      2.00 o 
   4   3  11      151.69      149.07      3.06 o 
   5   3  11        9.42        6.33      1.31 o 
   6   3  11        0.11        0.40      1.48 o 
  -2   4  11       27.04       29.58      1.33 o 
  -1   4  11       57.47       55.40      1.57 o 
   0   4  11        5.79        5.13      1.84 o 
   1   4  11        4.16        3.29      2.06 o 
   2   4  11       11.96       13.83      1.29 o 
   3   4  11        9.96        8.81      0.78 o 
   4   4  11      204.49      189.11      3.31 o 
   5   4  11        6.31        5.00      1.54 o 
   6   4  11        0.96        0.51      1.33 o 
  -2   5  11       42.56       46.79      2.26 o 
  -1   5  11        2.61        1.89      1.45 o 
   0   5  11       40.97       38.65      1.69 o 
   1   5  11        2.60        3.98      1.10 o 
   2   5  11        1.56        1.51      1.05 o 
   3   5  11        5.13        3.93      0.75 o 
   4   5  11        5.81        5.43      0.87 o 
   5   5  11       54.89       54.73      1.48 o 
   6   5  11        6.88       10.11      1.63 o 
  -2   6  11        0.01       -0.88      1.35 o 
  -1   6  11        1.20       -0.07      1.45 o 
   0   6  11       20.63       16.00      1.42 o 
   1   6  11        0.28       -0.25      1.12 o 
   2   6  11        1.40        2.17      0.99 o 
   3   6  11       43.75       40.12      1.24 o 
   4   6  11        1.83        1.45      0.78 o 
   5   6  11       95.46      102.99      1.91 o 
  -1   7  11        0.52       -1.48      1.48 o 
   0   7  11       18.70       17.41      1.63 o 
   1   7  11      107.40      111.16      2.73 o 
   2   7  11       26.37       25.32      1.63 o 
   3   7  11       15.43       15.75      1.50 o 
   4   7  11       24.91       29.30      1.82 o 
   5   7  11        3.92        2.80      1.37 o 
  -1   8  11        1.93        0.24      1.45 o 
   0   8  11       39.52       32.19      1.88 o 
   1   8  11       37.72       34.59      1.77 o 
   2   8  11        8.70       10.46      1.56 o 
   3   8  11      164.13      161.50      3.27 o 
   4   8  11       41.06       36.23      2.07 o 
   0   9  11       15.07       15.29      1.54 o 
   1   9  11       49.10       56.93      2.35 o 
   2   9  11       99.22      105.79      2.77 o 
   3   9  11        0.64        0.07      1.29 o 
   1  -4  12        1.03        2.79      1.70 o 
   2  -4  12        2.98        2.80      1.40 o 
   0  -3  12       21.27       29.99      1.96 o 
   1  -3  12       15.78       15.34      1.73 o 
   2  -3  12        9.70        8.71      1.62 o 
   3  -3  12        1.33       -0.09      1.33 o 
   4  -3  12        7.37        6.36      1.46 o 
  -1  -2  12        0.14       -0.31      1.49 o 
   0  -2  12        3.48        3.38      1.62 o 
   1  -2  12       15.88       17.19      1.86 o 
   2  -2  12        0.04       -0.70      1.46 o 
   3  -2  12       59.63       67.01      2.41 o 
   4  -2  12        6.67        8.11      1.44 o 
  -1  -1  12        5.54        3.26      1.62 o 
   0  -1  12        3.70        2.51      1.65 o 
   1  -1  12       12.42       14.64      1.83 o 
   2  -1  12       37.57       36.69      1.97 o 
   3  -1  12       69.18       68.21      2.38 o 
   4  -1  12       15.48       15.40      1.75 o 
   5  -1  12       15.56       14.30      1.73 o 
  -1   0  12       12.47       11.91      1.69 o 
   0   0  12       48.58       46.32      2.09 o 
   1   0  12        8.26        7.33      1.38 o 
   2   0  12        6.47        6.66      1.46 o 
   3   0  12        2.59        5.33      1.53 o 
   4   0  12       68.81       67.14      2.49 o 
   5   0  12        2.29        0.39      1.39 o 
  -2   1  12        4.96        4.69      1.46 o 
  -1   1  12       38.18       44.25      2.25 o 
   0   1  12        1.43        2.79      1.62 o 
   1   1  12        1.62        3.66      1.39 o 
   2   1  12       53.69       53.36      2.12 o 
   3   1  12       70.87       66.14      2.47 o 
   4   1  12       28.20       31.45      1.92 o 
   5   1  12       15.46       12.98      1.85 o 
  -2   2  12       13.37       13.96      2.04 o 
  -1   2  12        6.14        6.05      1.51 o 
   0   2  12      127.90      128.87      3.10 o 
   1   2  12        2.85        4.05      1.24 o 
   2   2  12       94.89       99.62      2.57 o 
   3   2  12        0.03       -0.56      0.85 o 
   4   2  12       26.53       23.71      1.77 o 
   5   2  12       23.38       24.12      1.86 o 
  -2   3  12       38.34       37.82      1.55 o 
  -1   3  12       20.05       21.24      1.37 o 
   0   3  12      124.23      143.48     15.26 o 
   1   3  12        1.69        2.05      0.83 o 
   2   3  12       58.62       60.99      2.17 o 
   3   3  12        7.57        6.76      0.92 o 
   4   3  12       22.96       25.72      1.78 o 
   5   3  12       22.24       22.02      1.86 o 
  -1   4  12        6.64        4.67      1.01 o 
   0   4  12       82.08       90.60      1.85 o 
   1   4  12      120.44      124.35      2.00 o 
   2   4  12        0.19       -0.87      0.87 o 
   3   4  12       19.72       20.00      1.61 o 
   4   4  12        1.65        2.30      1.38 o 
   5   4  12        0.53       -0.54      1.41 o 
  -1   5  12        2.14        1.14      1.44 o 
   0   5  12        0.51        0.41      1.18 o 
   1   5  12       11.98       10.21      1.23 o 
   2   5  12        1.17        0.73      1.16 o 
   3   5  12       80.08       94.51      1.71 o 
   4   5  12       46.34       45.87      2.08 o 
   5   5  12        2.11        0.86      1.39 o 
  -1   6  12        0.17       -0.63      1.21 o 
   0   6  12        0.14       -0.18      1.19 o 
   1   6  12       19.10       21.36      1.52 o 
   2   6  12       13.50       15.15      1.32 o 
   3   6  12        1.52        2.37      0.85 o 
   4   6  12       53.89       53.21      2.67 o 
   5   6  12        9.89        8.05      0.99 o 
   0   7  12        3.82        1.37      1.20 o 
   1   7  12        1.49        1.03      1.17 o 
   2   7  12        7.94        6.98      1.43 o 
   3   7  12        3.66        2.07      1.18 o 
   4   7  12       49.92       59.13      2.33 o 
   1   8  12        6.63        5.14      1.33 o 
   2   8  12       14.17       14.37      1.59 o 
   3   8  12        0.58        1.40      1.22 o 
   1  -2  13       36.19       38.59      2.30 o 
   2  -2  13        5.03        5.07      1.47 o 
   0  -1  13       50.55       48.77      2.19 o 
   1  -1  13        3.53        3.62      1.38 o 
   2  -1  13       17.05       15.98      1.60 o 
   3  -1  13        1.89        3.25      1.45 o 
   0   0  13       11.05       11.91      1.61 o 
   1   0  13        8.36        7.47      1.44 o 
   2   0  13      136.17      133.13      3.11 o 
   3   0  13       96.51      111.32      2.95 o 
   4   0  13       20.20       19.90      1.77 o 
   0   1  13       16.23       18.66      1.97 o 
   1   1  13       50.75       54.05      2.45 o 
   2   1  13       16.61       15.85      1.80 o 
   3   1  13       99.57       97.46      5.74 o 
   4   1  13        9.23        8.61      1.45 o 
   0   2  13       10.03        8.21      1.60 o 
   1   2  13       20.52       18.36      1.64 o 
   2   2  13       45.51       36.45      2.07 o 
   3   2  13       47.73       50.84      2.95 o 
   4   2  13        2.37        4.20      1.57 o 
   0   3  13        0.10       -0.74      1.64 o 
   1   3  13       23.67       20.05      1.72 o 
   2   3  13       38.63       34.31      2.13 o 
   3   3  13       24.01       21.36      1.23 o 
   4   3  13       35.66       33.79      2.10 o 
   0   4  13        0.18        1.44      0.88 o 
   1   4  13       23.79       28.85      1.30 o 
   2   4  13        2.14       -0.29      1.55 o 
   3   4  13        0.00        1.13      1.36 o 
   4   4  13        9.88       12.63      1.45 o 
   0   5  13        2.67        3.18      1.19 o 
   1   5  13       14.71       14.09      1.35 o 
   2   5  13       12.14       11.32      1.33 o 
   3   5  13       12.30       10.07      1.30 o 
   4   5  13        0.04        0.75      1.38 o 
   1   6  13        0.06        0.85      1.36 o 
   2   6  13        7.52        9.06      1.43 o 
   3   6  13        2.51        0.66      0.92 o 
                                                 
